# Supplementary material for: Role of BRCA2 DNA-binding and C-terminal domain in its mobility and conformation in DNA repair
Source: eLife. 2021 Jul 13;10:e67926. doi: 10.7554/eLife.67926 (PMC8324294; doi:10.7554/eLife.67926)
Supplement: Figure 1—source data 1. [file elife-67926-fig1-data1.zip]

Archive with 2 entries (2 files):
- Figure 1 - source data file 1.xlsx
- Figure 1 - source data file 1.pdf
