# Supplementary material for: Role of BRCA2 DNA-binding and C-terminal domain in its mobility and conformation in DNA repair
Source: eLife. 2021 Jul 13;10:e67926. doi: 10.7554/eLife.67926 (PMC8324294; doi:10.7554/eLife.67926)
Supplement: Figure 2—source data 2. — Confocal z-projection images. [file elife-67926-fig2-data2.zip]

Archive with 17 entries (17 files):
- 001 dBDB_IR.tif
- 001 dBDB_noIR.tif
- 001 dCTD_IR.tif
- 001 dCTD_noIR.tif
- 001 dDBDdCTD_IR.tif
- 001 dDBDdCTD_noIR.tif
- 001 WT_IR.tif
- 001 WT_noIR.tif
- 002 dBDB_IR.tif
- 002 dBDB_noIR.tif
- 002 dCTD_noIR.tif
- 002 dDBDdCTD_IR.tif
- 002 dDBDdCTD_noIR.tif
- 002 WT_IR.tif
- 002 WT_noIR.tif
- Figure 2 - source data file 2.txt
- 002 dCTD_IR.tif
