# Supplementary material for: Role of BRCA2 DNA-binding and C-terminal domain in its mobility and conformation in DNA repair
Source: eLife. 2021 Jul 13;10:e67926. doi: 10.7554/eLife.67926 (PMC8324294; doi:10.7554/eLife.67926)
Supplement: Figure 2—source data 2. — Confocal z-projection images. [file elife-67926-fig2-data2.zip › Figure 2 - source data file 2.txt]

Figure 2 - source data file 2
Maximum projections Tiff-stacks (open in Fiji/ImageJ)
Channel 1= DAPI
Channel 2 = anti-RAD51 anti-rabbit CF568
Channel 3=BRCA2-Halo JF646
