# Supplementary material for: Role of BRCA2 DNA-binding and C-terminal domain in its mobility and conformation in DNA repair
Source: eLife. 2021 Jul 13;10:e67926. doi: 10.7554/eLife.67926 (PMC8324294; doi:10.7554/eLife.67926)
Supplement: Figure 4—source data 1. [file elife-67926-fig4-data1.zip › Fig 4b. C term with RAD51.xlsx]

## Sheet: del DBD
37 °C			+RAD51		0.43			Bin	Frequency			Bin	Frequency
RNAP equivalents			RNAP equivalents		1.29			0.43	0			0.43	0
2.63069	1783.61		0.890988	604.09	2.15		Monomer	1.29	151	151		1.29	317	317
1.25678	852.098		2.82171	1913.12	3.01		Dimer	2.15	82	164		2.15	85	170
0.464453	314.899		1.43284	971.465	3.87		Trimer	3.01	31	93		3.01	21	63
0.460332	312.105		0.52511	356.025			Tetramer	3.87	17	68	476	3.87	6	24	574
0.43871	297.445		0.462231	313.392			>tetramer	More	63	408		More	7	42
11.3979	7727.77		0.454664	308.263						884				616
12.5931	8538.1		0.484521	328.505
5.92519	4017.28		1.73984	1179.61			% molecules
1.6011	1085.55		0.732565	496.679		del DBD	37 °C	+RAD51
1.4996	1016.73		1.63239	1106.76		Monomer	17.0814	51.461				..\precent molecules\Fl del DBD SFMetrics.xlsx
1.05184	713.145		1.08039	732.507		Dimer	18.552	27.5974
1.5074	1022.02		2.09654	1421.46		Trimer	10.5204	10.2273
1.83499	1244.12		0.622729	422.211		Tetramer	7.69231	3.8961
1.55052	1051.26		2.24973	1525.32		>tetramer	46.1538	6.81818
3.36025	2278.25		2.30865	1565.27
10.7573	7293.42		0.778828	528.046
3.05314	2070.03		0.536351	363.646
0.887101	601.455		2.44485	1657.61
2.50055	1695.37		0.529368	358.912
1.78201	1208.2		0.518094	351.268
6.37076	4319.37		0.770671	522.515
1.93005	1308.58		1.74	1179.72
3.07515	2084.95		0.618496	419.341
1.24749	845.8		0.772562	523.797
0.477646	323.844		0.807343	547.379
0.738759	500.879		0.687651	466.227
1.69397	1148.51		0.760988	515.95
2.85231	1933.87		1.10342	748.117
0.743481	504.08		0.617838	418.894
1.01358	687.209		0.661044	448.188
19.0177	12894		0.909996	616.977
45.3064	30717.8		12.5797	8529.06
4.11765	2791.76		0.916062	621.09
0.764493	518.326		1.25707	852.291
4.05897	2751.98		1.93005	1308.57
0.818289	554.8		1.37495	932.217
0.539116	365.521		0.636845	431.781
1.43861	975.381		1.20535	817.229
0.572984	388.483		0.477005	323.409
0.4492	304.558		0.894655	606.576
0.50513	342.478		1.39108	943.149
0.542902	368.088		0.514453	348.799
0.696658	472.334		2.01102	1363.47
0.528157	358.091		0.821101	556.706
0.999102	677.391		1.39535	946.047
1.45232	984.671		1.31812	893.686
1.00358	680.426		0.688701	466.939
0.547795	371.405		2.78916	1891.05
4.88251	3310.34		1.01728	689.716
5.85198	3967.64		0.780553	529.215
1.74272	1181.56		2.03848	1382.09
1.9165	1299.39		0.516627	350.273
1.55267	1052.71		0.54995	372.866
0.951214	644.923		0.441774	299.523
0.450385	305.361		0.786728	533.402
1.77965	1206.61		1.88965	1281.19
2.51995	1708.53		0.628354	426.024
2.35841	1599		0.475663	322.5
4.3199	2928.89		1.03219	699.824
6.28874	4263.76		1.6082	1090.36
0.744272	504.616		1.76966	1199.83
4.11815	2792.11		0.697233	472.724
0.548864	372.13		0.594648	403.171
0.819218	555.43		1.06259	720.439
1.78085	1207.42		0.511861	347.042
0.575419	390.134		2.17515	1474.75
3.59962	2440.54		0.664144	450.289
2.28348	1548.2		1.06396	721.366
0.670939	454.896		2.60472	1766
3.68646	2499.42		1.04991	711.841
0.554944	376.252		1.51087	1024.37
2.90687	1970.86		0.513428	348.104
2.24077	1519.24		0.437607	296.698
1.99514	1352.71		1.19629	811.082
0.490977	332.882		0.748572	507.532
2.07374	1406		0.804985	545.78
2.59688	1760.68		1.87639	1272.19
1.48687	1008.1		1.17574	797.15
0.638806	433.11		1.06601	722.756
0.47889	324.687		1.17146	794.252
8.48048	5749.76		3.28089	2224.44
0.454826	308.372		1.78382	1209.43
0.777154	526.91		1.91879	1300.94
1.48576	1007.35		0.518394	351.471
1.61676	1096.16		1.42229	964.313
0.630132	427.229		0.91652	621.401
2.43446	1650.56		0.81196	550.509
1.64952	1118.38		0.582799	395.137
4.15368	2816.2		0.599739	406.623
3.07907	2087.61		0.672393	455.883
1.20651	818.011		0.589798	399.883
7.89432	5352.35		1.05926	718.179
0.481823	326.676		1.50998	1023.76
5.30071	3593.88		1.03718	703.208
1.0591	718.071		1.05974	718.501
0.616947	418.29		0.590706	400.499
1.43861	975.381		0.67066	454.707
2.88963	1959.17		0.599031	406.143
1.3726	930.623		0.964167	653.705
1.37669	933.396		0.823117	558.074
3.88368	2633.13		1.04586	709.095
1.40944	955.599		1.10022	745.948
5.33637	3618.06		0.868881	589.102
0.544165	368.944		1.51464	1026.93
2.42897	1646.84		1.30753	886.505
0.769786	521.915		1.12986	766.043
3.72591	2526.16		0.495387	335.872
0.97502	661.064		1.44587	980.301
1.97675	1340.24		0.742397	503.345
0.959529	650.561		1.43777	974.81
0.887799	601.927		0.546759	370.703
0.531007	360.023		1.23853	839.721
0.532293	360.895		1.46114	990.651
0.777942	527.445		0.490304	332.426
0.456401	309.44		1.59225	1079.54
1.20492	816.938		0.815685	553.034
0.458406	310.799		0.869923	589.808
11.948	8100.73		0.808835	548.39
0.462478	313.56		0.488812	331.415
0.618871	419.594		3.30057	2237.79
1.40646	953.579		0.706158	478.775
1.14387	775.541		0.635412	430.809
1.35962	921.824		2.89709	1964.23
46.128	31274.8		1.49773	1015.46
0.499294	338.521		0.550459	373.211
1.40449	952.242		0.580865	393.827
2.95439	2003.08		0.58364	395.708
1.86232	1262.66		2.28543	1549.52
0.714429	484.383		1.04206	706.519
0.901046	610.909		0.533868	361.963
0.481459	326.429		1.28582	871.788
2.35995	1600.04		0.865923	587.096
0.73012	495.021		1.02285	693.49
4.78509	3244.29		0.791853	536.876
1.00294	679.996		0.715532	485.131
0.817484	554.254		0.703958	477.283
0.558285	378.517		0.831567	563.802
1.08733	737.209		1.50058	1017.39
1.60875	1090.73		0.810177	549.3
0.491026	332.915		0.555892	376.895
0.763832	517.878		0.553092	374.996
0.454976	308.474		1.69563	1149.64
0.807592	547.548		0.523944	355.234
1.77247	1201.74		0.570974	387.121
3.8129	2585.14		0.590156	400.126
0.452641	306.89		0.997315	676.18
0.475985	322.718		0.770421	522.345
0.912347	618.571		1.89262	1283.2
1.4358	973.474		1.37683	933.488
0.486548	329.879		2.18793	1483.41
0.591689	401.165		0.64947	440.34
2.46732	1672.84		1.14679	777.523
0.772846	523.99		1.86604	1265.17
1.44555	980.084		0.815493	552.904
0.561763	380.875		0.555542	376.657
1.3954	946.084		0.809918	549.125
3.26261	2212.05		0.449581	304.816
0.519248	352.05		0.572274	388.002
1.32039	895.223		0.6973	472.769
14.3727	9744.68		0.508403	344.697
4.56908	3097.84		1.92168	1302.9
1.84755	1252.64		0.877181	594.729
5.70465	3867.75		0.500187	339.127
0.650051	440.734		2.16734	1469.45
0.65273	442.551		0.943402	639.627
5.71816	3876.91		0.789586	535.339
3.52803	2392		0.909712	616.785
0.689203	467.279		0.939736	637.141
0.809506	548.845		0.625929	424.38
2.17067	1471.72		0.653519	443.086
1.8236	1236.4		0.833717	565.26
1.49065	1010.66		1.02019	691.688
0.95007	644.147		0.459998	311.878
1.39591	946.428		0.597581	405.16
1.71919	1165.61		0.849024	575.638
0.553752	375.444		0.67041	454.538
3.67783	2493.57		0.560442	379.979
1.30722	886.294		1.55716	1055.75
3.23965	2196.48		0.47218	320.138
0.72843	493.876		0.635637	430.962
2.30304	1561.46		0.508728	344.918
1.6241	1101.14		1.42931	969.075
1.31484	891.458		1.14869	778.812
6.41413	4348.78		2.02773	1374.8
9.69267	6571.63		0.828234	561.543
2.53759	1720.49		0.558808	378.872
0.854347	579.247		0.957309	649.056
0.597848	405.341		1.00431	680.926
3.97389	2694.3		1.01308	686.869
0.914572	620.08		0.691575	468.888
1.44256	978.059		0.882272	598.181
0.497624	337.389		0.698867	473.832
7.32833	4968.61		0.58424	396.115
2.198	1490.24		0.953018	646.146
0.501366	339.926		0.856974	581.028
3.25259	2205.26		0.50962	345.522
27.3953	18574		0.589931	399.973
2.51234	1703.37		0.951743	645.282
1.03848	704.088		0.511144	346.556
1.43881	975.513		0.462722	313.726
11.3785	7714.63		1.07637	729.778
4.48168	3038.58		1.39627	946.674
1.44352	978.706		0.547151	370.968
0.469598	318.388		0.80641	546.746
5.29505	3590.04		0.553667	375.386
2.88119	1953.45		0.441332	299.223
0.761319	516.174		1.02937	697.914
9.56467	6484.85		0.620088	420.42
0.494275	335.118		0.872615	591.633
1.40593	953.22		1.12192	760.659
0.702036	475.98		0.961501	651.898
1.02974	698.162		2.07203	1404.83
51.1529	34681.7		1.16156	787.535
4.97449	3372.7		0.817451	554.232
7.95913	5396.29		1.94362	1317.77
5.02023	3403.71		1.56152	1058.71
0.453012	307.142		0.705433	478.283
0.893668	605.907		0.483246	327.641
0.473866	321.281		0.638862	433.148
0.633918	429.796		1.52393	1033.23
0.546194	370.319		0.569891	386.386
0.636588	431.606		1.89651	1285.83
2.71095	1838.02		0.516602	350.256
1.38738	940.646		0.5607	380.154
2.24516	1522.22		1.86487	1264.38
0.483758	327.988		1.51994	1030.52
0.475332	322.275		1.7403	1179.93
18.3329	12429.7		1.44027	976.505
0.702879	476.552		1.04215	706.575
0.493941	334.892		0.67246	455.928
0.469738	318.482		1.04414	707.925
1.63524	1108.69		1.03077	698.863
1.58814	1076.76		1.08185	733.496
17.5096	11871.5		1.02234	693.146
0.825015	559.36		1.2734	863.364
1.63976	1111.76		1.07094	726.095
0.834935	566.086		1.55962	1057.42
0.53611	363.483		0.982517	666.146
2.47007	1674.71		0.626832	424.992
1.02116	692.349		1.67421	1135.11
0.475504	322.392		1.5897	1077.81
1.18266	801.846		1.01047	685.098
1.02064	691.993		1.0113	685.664
14.7242	9983		4.49685	3048.86
0.503979	341.698		1.77246	1201.73
0.523239	354.756		1.30804	886.852
60.3696	40930.6		1.04317	707.27
3.9327	2666.37		1.07867	731.335
1.63403	1107.87		0.571454	387.446
10.0253	6797.13		0.82547	559.669
3.32498	2254.34		0.586524	397.663
0.485646	329.268		0.919051	623.117
0.440527	298.677		1.78067	1207.29
11.0466	7489.57		2.21194	1499.69
0.4525	306.795		1.40026	949.377
0.550359	373.144		0.687641	466.22
0.663575	449.904		0.988781	670.394
5.98023	4054.6		0.624637	423.504
1.83602	1244.82		0.695587	471.608
3.79082	2570.18		0.871516	590.888
4.33151	2936.76		1.07102	726.152
0.561059	380.398		0.601306	407.685
0.478215	324.23		0.517269	350.709
4.33742	2940.77		0.505247	342.558
2.91612	1977.13		0.818571	554.991
1.98784	1347.75		0.863365	585.361
1.79067	1214.08		3.61146	2448.57
2.12464	1440.5		0.839899	569.452
0.987655	669.63		0.601081	407.533
0.523941	355.232		1.24218	842.195
1.31306	890.253		0.571524	387.494
0.917157	621.833		1.15844	785.422
4.61686	3130.23		0.534772	362.576
0.500273	339.185		1.1588	785.666
0.868008	588.509		1.56306	1059.75
9.91733	6723.95		1.50647	1021.39
5.24358	3555.15		0.614611	416.707
0.478379	324.341		0.804155	545.217
1.9831	1344.54		0.733661	497.422
1.63115	1105.92		1.57878	1070.42
1.23528	837.522		0.449542	304.789
1.00967	684.559		0.955861	648.074
1.94629	1319.59		0.804925	545.739
1.27301	863.103		0.931638	631.651
2.19866	1490.69		0.493194	334.385
1.96292	1330.86		1.01097	685.438
1.43735	974.522		1.45891	989.143
1.95773	1327.34		0.81642	553.533
11.8566	8038.79		2.04103	1383.82
3.18258	2157.79		0.507661	344.194
1.59614	1082.18		2.23365	1514.41
1.83607	1244.85		0.897017	608.177
1.78479	1210.09		1.81736	1232.17
0.446891	302.992		0.564105	382.463
1.39081	942.969		0.830965	563.394
1.38345	937.979		0.675677	458.109
0.534937	362.687		0.818718	555.091
17.1412	11621.7		0.964532	653.953
1.44025	976.489		0.902402	611.828
0.617817	418.88		2.14928	1457.21
2.50107	1695.73		0.825259	559.525
0.471909	319.954		0.580164	393.351
4.25443	2884.5		0.763077	517.366
0.477522	323.76		0.886054	600.745
0.521069	353.285		4.15965	2820.24
0.470054	318.696		0.682069	462.443
0.517616	350.944		2.59763	1761.19
1.59349	1080.39		0.559438	379.299
1.25023	847.657		0.475748	322.557
0.787695	534.057		0.495337	335.839
0.486893	330.113		0.909205	616.441
4.60943	3125.2		1.06011	718.754
1.63729	1110.08		7.7957	5285.49
1.49677	1014.81		0.513495	348.15
1.74682	1184.34		0.516281	350.038
1.74808	1185.2		0.643764	436.472
0.523904	355.207		0.964847	654.166
0.476357	322.97		0.552776	374.782
1.03456	701.43		0.890752	603.93
0.539707	365.921		0.72361	490.607
2.59597	1760.07		1.55758	1056.04
5.48499	3718.82		0.667583	452.621
1.3312	902.552		0.982222	665.946
0.496178	336.408		0.922492	625.449
2.17253	1472.98		0.813737	551.714
1.81573	1231.06		0.652705	442.534
4.47537	3034.3		0.612211	415.079
0.839358	569.084		0.635645	430.967
10.9013	7391.06		0.673655	456.738
10.0901	6841.12		0.465922	315.895
1.35811	920.795		0.515581	349.564
0.452308	306.665		3.10807	2107.27
1.89262	1283.19		1.09479	742.271
2.02816	1375.09		0.660195	447.612
1.67789	1137.61		1.67297	1134.27
20.9417	14198.4		0.91072	617.468
0.626386	424.69		0.584618	396.371
0.903264	612.413		1.01978	691.408
1.03192	699.641		2.05277	1391.78
2.76222	1872.78		2.69242	1825.46
7.23	4901.94		1.29362	877.074
2.29408	1555.39		3.03138	2055.27
3.6395	2467.58		0.645869	437.899
1.61231	1093.14		0.720708	488.64
			1.13638	770.466
1069.2	724919		4.08166	2767.36
883.638			0.747287	506.661
			0.683558	463.453
			1.1497	779.495
			0.541942	367.437
			3.02149	2048.57
			0.642204	435.415
			0.595067	403.456
			1.31979	894.82
			0.973409	659.971
			1.98706	1347.23
			0.462892	313.841
			2.348	1591.94
			0.76764	520.46
			1.73663	1177.44
			0.85807	581.771
			1.33931	908.049
			0.680587	461.438
			3.89218	2638.9
			1.29779	879.902
			1.06871	724.586
			0.513014	347.823
			0.697653	473.009
			0.589323	399.561
			1.4629	991.846
			0.812974	551.196
			1.77232	1201.63
			0.844732	572.728
			2.525	1711.95
			0.707268	479.528
			0.908281	615.815
			0.875342	593.482
			0.912864	618.922
			1.08383	734.834
			0.732634	496.726
			2.0224	1371.18
			0.880104	596.711
			0.821176	556.758
			0.912992	619.009
			1.08817	737.78
			0.747281	506.656
			0.47173	319.833
			0.609214	413.047
			0.667108	452.299
			0.577429	391.497
			1.6851	1142.5
			1.14083	773.481
			19.0931	12945.1
			0.471429	319.629
			0.502847	340.93
			0.494606	335.343
			0.575119	389.93
			1.31913	894.372
			2.08953	1416.7
			1.69438	1148.79
			0.664393	450.458
			0.531146	360.117
			2.15851	1463.47
			0.589855	399.922
			0.548026	371.562
			1.85342	1256.62
			0.837049	567.519
			0.532667	361.148
			0.600767	407.32
			0.725124	491.634
			1.86088	1261.67
			1.64161	1113.01
			0.62128	421.228
			0.739271	501.225
			0.598764	405.962
			0.963878	653.509
			0.738751	500.873
			0.738539	500.729
			0.453457	307.444
			1.61349	1093.95
			0.549753	372.733
			1.58088	1071.83
			2.46714	1672.72
			2.69088	1824.42
			1.20056	813.978
			0.614656	416.737
			2.05903	1396.02
			2.13917	1450.36
			0.462629	313.662
			0.492988	334.246
			0.52035	352.797
			0.874154	592.677
			0.654669	443.866
			1.59711	1082.84
			0.6094	413.173
			2.68396	1819.73
			508.988	345094
			615.875

## Sheet: del CTD
37			Rad51
RNAP equivalents			RNAP equivalents							37						rad51
1.05741	716.922		0.799106	541.794					Bin	Frequency					Bin	Frequency
1.38287	937.589		1.44553	980.071			0.49		0.49	0					0.49	0
1.13592	770.153		0.806212	546.612			1.48	1	1.48	136	136				1.48	310	310
1.77475	1203.28		0.802911	544.374			2.47	2	2.47	47	94				2.47	122	244
0.587813	398.537		0.654855	443.991			3.46	3	3.46	25	75				3.46	33	99
0.57015	386.562		1.55988	1057.6			4.45	4	4.45	12	48	353			4.45	10	40	693
11.8236	8016.37		1.25207	848.902					More	42	417				More	6	63
4.23256	2869.67		1.81982	1233.84							770						756
0.61424	416.454		2.36528	1603.66
3.46532	2349.49		1.64057	1112.3
7.03056	4766.72		0.624564	423.455			% molecules
0.614623	416.714		2.54019	1722.25		del CTD	37 °C	+RAD51
2.95761	2005.26		1.70162	1153.7		Monomer	17.6623	41.0053			..\precent molecules\Fl del CTD SFMetrics.xlsx
2.55888	1734.92		2.10967	1430.36		Dimer	12.2078	32.2751
2.17692	1475.95		0.581393	394.185		Trimer	9.74026	13.0952
0.663258	449.689		2.95042	2000.38		Tetramer	6.23377	5.29101
0.668051	452.938		1.55481	1054.16		>tetramer	54.1558	8.33333
0.852624	578.079		1.7631	1195.38
1.19247	808.493		2.98719	2025.31
0.680374	461.293		2.9962	2031.42
0.564673	382.848		2.37716	1611.72
0.881569	597.704		1.26772	859.511
1.0157	688.644		1.10887	751.815
0.845914	573.53		0.924973	627.131
0.868397	588.773		3.40505	2308.62
0.71518	484.892		1.92051	1302.11
0.954495	647.148		1.53119	1038.15
0.508918	345.046		1.15248	781.38
1.02205	692.952		1.84303	1249.57
1.80066	1220.84		0.594205	402.871
12.8669	8723.76		4.37745	2967.91
1.53215	1038.8		1.48314	1005.57
2.97592	2017.68		0.844217	572.379
0.700222	474.751		0.945945	641.35
1.78586	1210.82		1.93874	1314.46
0.649335	440.249		1.36421	924.936
12.1975	8269.89		1.54858	1049.94
0.645781	437.839		1.3366	906.218
0.591709	401.179		2.0665	1401.09
2.28946	1552.25		1.26154	855.321
0.79381	538.203		1.35347	917.652
3.62349	2456.73		1.38713	940.477
1.27538	864.708		1.41351	958.357
2.68154	1818.08		1.00504	681.418
1.51552	1027.52		1.26817	859.82
2.11128	1431.45		0.961983	652.224
0.660573	447.869		1.8127	1229.01
7.94759	5388.47		1.39312	944.534
1.6767	1136.8		1.61113	1092.35
1.03335	700.611		1.40782	954.502
1.03281	700.246		1.0927	740.854
0.568708	385.584		1.72358	1168.59
8.33132	5648.63		1.40841	954.904
12.4921	8469.65		1.24242	842.36
4.9933	3385.46		0.685382	464.689
0.855322	579.908		1.18745	805.094
0.527662	357.755		2.06216	1398.15
0.711727	482.551		3.83884	2602.73
0.66112	448.24		1.95358	1324.53
1.32047	895.281		1.60564	1088.62
1.61487	1094.88		2.10913	1429.99
2.56274	1737.54		2.13803	1449.58
0.588385	398.925		0.656869	445.357
0.913965	619.668		1.32545	898.652
2.68743	1822.08		1.47659	1001.12
0.533124	361.458		3.08118	2089.04
0.860034	583.103		3.11188	2109.85
0.759686	515.067		0.539746	365.948
0.696379	472.145		0.712293	482.935
7.24183	4909.96		1.50573	1020.89
0.772255	523.589		0.924408	626.749
0.524745	355.777		0.546169	370.303
1.32619	899.159		1.20096	814.254
1.31648	892.576		0.544036	368.857
0.904256	613.085		0.494298	335.134
0.624161	423.181		2.4959	1692.22
2.10536	1427.44		1.4165	960.39
3.33686	2262.39		0.945608	641.122
1.14804	778.372		3.13607	2126.26
7.6629	5195.45		1.84649	1251.92
1.97655	1340.1		0.90263	611.983
2.40222	1628.7		3.04289	2063.08
0.553606	375.345		1.13674	770.708
2.42729	1645.7		1.22829	832.781
1.19725	811.736		1.43541	973.21
1.87109	1268.6		0.753435	510.829
3.21337	2178.67		2.68161	1818.13
2.91958	1979.47		0.494991	335.604
1.13102	766.83		0.637955	432.534
2.17206	1472.66		1.05274	713.761
0.791207	536.438		0.765525	519.026
0.50433	341.936		0.947315	642.28
2.39483	1623.7		0.696987	472.557
0.675632	458.078		1.15436	782.655
0.518162	351.313		1.53975	1043.95
2.75672	1869.06		0.951507	645.122
0.836871	567.399		2.34449	1589.56
0.536051	363.443		0.838595	568.568
2.61874	1775.5		1.05829	717.522
0.872386	591.478		1.09839	744.709
12.6553	8580.3		1.18919	806.272
1.03642	702.694		0.783023	530.889
7.62973	5172.96		1.68731	1143.99
0.752657	510.302		1.8116	1228.26
0.544691	369.3		1.41649	960.383
4.60701	3123.55		1.10698	750.53
0.971994	659.012		0.781454	529.826
1.25137	848.431		0.600653	407.243
1.02464	694.704		0.634437	430.148
0.887832	601.95		1.62094	1099
4.20445	2850.61		0.91701	621.733
8.70568	5902.45		0.829718	562.548
0.549743	372.726		0.61686	418.231
1.20645	817.971		1.90302	1290.25
2.41936	1640.33		0.598634	405.874
1.08635	736.544		1.06259	720.434
4.60355	3121.2		1.0844	735.224
2.6001	1762.87		1.39681	947.04
3.03986	2061.02		1.0775	730.543
2.82241	1913.6		1.30228	882.947
3.99311	2707.33		0.632131	428.585
2.0903	1417.22		1.2728	862.96
1.50521	1020.53		1.49419	1013.06
19.2485	13050.5		2.05013	1389.99
1.70688	1157.26		2.23612	1516.09
2.92599	1983.82		0.5355	363.069
19.173	12999.3		2.97538	2017.31
2.52465	1711.72		1.05804	717.351
0.997401	676.238		0.640707	434.399
6.07295	4117.46		0.905817	614.144
0.543841	368.724		0.658437	446.421
2.24815	1524.24		1.332	903.098
1.94999	1322.1		1.07947	731.882
2.08755	1415.36		0.860186	583.206
2.16014	1464.58		4.3402	2942.65
2.54808	1727.6		1.70247	1154.28
0.577502	391.547		3.02043	2047.85
2.02396	1372.25		1.99383	1351.81
1.17989	799.967		2.06785	1402
1.38557	939.413		0.556334	377.194
1.05432	714.828		1.03723	703.239
0.659579	447.194		1.73676	1177.52
2.05194	1391.22		1.74335	1181.99
0.754631	511.64		2.18387	1480.66
1.39874	948.345		2.90462	1969.34
0.518385	351.465		1.31155	889.228
1.64193	1113.23		0.553488	375.265
1.14774	778.17		0.909657	616.747
4.30525	2918.96		0.68658	465.501
0.656418	445.051		0.728821	494.141
1.18573	803.923		0.955218	647.638
2.86951	1945.53		4.237	2872.69
9.95113	6746.87		0.800155	542.505
0.503106	341.106		0.844261	572.409
6.27557	4254.84		0.695478	471.534
1.07935	731.797		1.32938	901.316
1.40382	951.789		4.58358	3107.67
1.38742	940.672		1.47865	1002.53
3.24297	2198.73		1.66207	1126.88
3.69976	2508.44		1.65594	1122.72
6.2939	4267.26		1.13348	768.497
1.08373	734.766		1.00795	683.387
1.42626	967.005		1.20027	813.784
8.48189	5750.72		1.13471	769.332
2.62539	1780.01		0.548089	371.604
1.4487	982.221		0.551291	373.775
0.723174	490.312		0.755672	512.346
2.17866	1477.13		1.50255	1018.73
3.74767	2540.92		2.45341	1663.41
6.42215	4354.22		1.39006	942.464
22.5278	15273.8		0.609021	412.916
5.4404	3688.59		0.582888	395.198
15.1592	10277.9		1.89219	1282.9
5.44145	3689.3		0.693785	470.386
1.5324	1038.97		0.694829	471.094
1.19753	811.926		2.47771	1679.89
3.76323	2551.47		1.87113	1268.62
1.49218	1011.7		0.580017	393.252
1.40313	951.321		1.29816	880.152
0.604989	410.182		1.66287	1127.43
0.628431	426.076		1.13235	767.735
0.528619	358.403		1.60061	1085.21
1.18727	804.972		1.28944	874.24
2.44737	1659.32		1.0796	731.969
0.769819	521.937		1.53496	1040.71
0.639664	433.692		2.45656	1665.55
0.662439	449.134		0.976195	661.86
2.30255	1561.13		1.16867	792.358
4.74115	3214.5		0.873983	592.56
0.633816	429.727		0.783948	531.517
2.5485	1727.88		1.17896	799.334
5.48549	3719.16		0.875467	593.567
3.08881	2094.21		2.73538	1854.59
0.885505	600.372		2.41539	1637.63
2.21344	1500.71		1.99152	1350.25
1.02163	692.666		1.5819	1072.53
2.7125	1839.08		2.04446	1386.14
1.26082	854.838		0.610106	413.652
1.70049	1152.93		0.997437	676.263
0.649589	440.422		1.48005	1003.47
5.1341	3480.92		1.09288	740.974
4.96892	3368.93		1.1732	795.431
1.57341	1066.77		0.91873	622.899
1.30328	883.626		1.61266	1093.39
7.30735	4954.38		1.79023	1213.77
0.799905	542.336		1.80995	1227.14
0.624312	423.283		0.782622	530.618
2.08728	1415.18		1.25538	851.149
1.7563	1190.77		2.0024	1357.63
1.04326	707.334		1.58024	1071.4
0.682546	462.766		2.839	1924.84
0.913068	619.06		2.11328	1432.8
0.528713	358.467		1.74261	1181.49
1.51333	1026.04		1.06058	719.071
4.45584	3021.06		1.19785	812.144
0.774443	525.073		1.02151	692.587
0.766588	519.747		1.35212	916.74
3.44335	2334.59		1.51833	1029.43
0.742789	503.611		0.686453	465.415
0.657345	445.68		1.00554	681.754
14.0007	9492.45		0.867945	588.467
0.634962	430.504		1.37774	934.111
2.28943	1552.24		1.11169	753.725
1.97986	1342.35		1.31215	889.638
0.639747	433.748		1.89928	1287.71
0.993602	673.662		0.647192	438.796
1.37891	934.898		0.687855	466.366
0.563319	381.93		0.527191	357.435
1.69796	1151.21		1.07279	727.352
0.49086	332.803		0.700958	475.249
7.35188	4984.57		1.03522	701.883
2.09904	1423.15		0.652768	442.576
3.02525	2051.12		2.49995	1694.97
0.891026	604.116		3.36141	2279.04
1.68415	1141.86		0.641231	434.755
19.1506	12984.1		1.27239	862.679
0.769179	521.503		0.955652	647.932
5.50064	3729.43		1.74212	1181.16
0.671549	455.31		1.31749	893.26
1.5835	1073.61		1.17788	798.601
0.677607	459.417		0.618568	419.389
0.646342	438.22		1.18072	800.527
3.78998	2569.61		0.909461	616.615
0.606198	411.002		0.557463	377.96
2.06546	1400.39		1.44561	980.12
0.987386	669.448		3.18077	2156.56
0.841308	570.407		2.10724	1428.71
27.1653	18418.1		1.08503	735.649
2.18371	1480.56		1.09569	742.876
4.23193	2869.25		0.972331	659.241
0.681612	462.133		1.49658	1014.68
0.577876	391.8		0.509518	345.454
4.87131	3302.75		1.13635	770.445
0.951517	645.128		0.905066	613.635
18.4182	12487.5		1.27023	861.213
0.891307	604.306		1.27023	861.213
9.17608	6221.38		1.35699	920.037
1.24627	844.974		1.40754	954.31
14.7379	9992.29		1.02822	697.136
1.28262	869.616		0.846287	573.783
3.70746	2513.66		6.01134	4075.69
0.874588	592.971		3.01383	2043.38
			0.789121	535.024
740.33	501944		0.893986	606.123
769.944	740.33		2.05609	1394.03
	755.439		1.04438	708.087
			2.6283	1781.99
			0.779186	528.288
			0.851453	577.285
			25.9579	17599.4
			1.40102	949.888
			1.35479	918.547
			0.936063	634.651
			0.688393	466.73
			1.15533	783.315
			0.864953	586.438
			1.10182	747.036
			1.25816	853.035
			1.10918	752.021
			2.4358	1651.47
			2.24582	1522.66
			0.934684	633.716
			0.72867	494.038
			1.04178	706.328
			0.759176	514.721
			1.96052	1329.23
			0.710939	482.017
			0.703728	477.127
			1.06328	720.901
			1.35112	916.058
			1.13869	772.03
			2.05275	1391.77
			1.31595	892.214
			1.63257	1106.88
			4.73472	3210.14
			0.799558	542.1
			1.10018	745.919
			1.38256	937.375
			0.740942	502.359
			0.788466	534.58
			0.796332	539.913
			0.722849	490.092
			1.16928	792.769
			3.90516	2647.7
			1.56129	1058.56
			1.32252	896.667
			1.62806	1103.82
			2.24702	1523.48
			2.43178	1648.74
			1.10416	748.621
			1.26106	855
			1.11988	759.28
			1.00259	679.757
			2.17915	1477.46
			2.6059	1766.8
			1.26762	859.446
			0.867641	588.261
			2.25278	1527.39
			1.04646	709.498
			0.945554	641.086
			1.82369	1236.46
			1.00025	678.172
			0.679907	460.977
			1.28603	871.927
			1.89678	1286.01
			1.44067	976.776
			3.48205	2360.83
			1.47771	1001.89
			1.9963	1353.49
			2.42771	1645.99
			1.26652	858.701
			1.20003	813.618
			1.71147	1160.38
			0.752338	510.085
			0.960176	650.999
			0.686616	465.526
			0.562372	381.288
			1.03103	699.038
			1.63482	1108.41
			2.26312	1534.39
			0.783464	531.188
			2.57923	1748.72
			1.36518	925.592
			1.57575	1068.36
			0.888294	602.263
			2.11512	1434.05
			0.513282	348.005
			0.949014	643.431
			1.0299	698.269
			2.6897	1823.61
			0.546827	370.749
			1.41796	961.379
			2.12973	1443.96
			0.794147	538.431
			4.6105	3125.92
			0.637596	432.29
			0.817301	554.13
			1.59512	1081.49
			0.810079	549.233
			0.93369	633.042
			1.16812	791.987
			1.03459	701.451
			1.92117	1302.55
			1.01676	689.365
			0.523166	354.707
			0.543664	368.604
			0.534652	362.494
			0.644993	437.305
			1.15898	785.785
			0.654731	443.907
			1.22063	827.585
			1.92268	1303.58
			0.531858	360.6
			1.76199	1194.63
			1.33211	903.172
			0.548834	372.11
			1.1435	775.294
			1.99105	1349.93
			1.13997	772.898
			0.782146	530.295
			0.574034	389.195
			1.27852	866.84
			0.551555	373.954
			0.774649	525.212
			2.12007	1437.41
			0.924777	626.999
			1.55961	1057.42
			0.910952	617.626
			1.47408	999.426
			3.14357	2131.34
			2.08985	1416.92
			0.864369	586.042
			1.48527	1007.01
			3.82118	2590.76
			1.48747	1008.51
			1.08607	736.357
			0.800834	542.965
			2.23436	1514.9
			0.682048	462.428
			0.657279	445.635
			1.6678	1130.77
			1.28485	871.13
			0.783919	531.497
			1.12912	765.545
			1.99244	1350.88
			1.14204	774.3
			1.33119	902.546
			0.544784	369.364
			0.610855	414.16
			0.541054	366.834
			1.05496	715.265
			1.38861	941.475
			1.09998	745.788
			0.580017	393.252
			1.0874	737.258
			1.13842	771.846
			0.941274	638.184
			0.788018	534.276
			1.47396	999.342
			2.50818	1700.54
			0.782331	530.42
			1.21009	820.441
			1.43123	970.371
			0.52569	356.418
			0.715434	485.065
			0.509477	345.425
			0.894875	606.725
			3.77223	2557.58
			2.17981	1477.91
			1.49641	1014.57
			1.02869	697.453
			1.10897	751.881
			2.42454	1643.84
			2.21543	1502.06
			2.9047	1969.39
			1.66315	1127.61
			2.1788	1477.23
			0.761821	516.515
			0.645054	437.347
			0.742936	503.711
			1.04536	708.754
			1.1896	806.552
			1.08648	736.632
			2.0272	1374.44
			1.77591	1204.07
			0.62095	421.004
			0.647664	439.116
			0.737421	499.972
			2.39957	1626.91
			2.49092	1688.84
			2.67911	1816.44
			1.41893	962.033
			1.62358	1100.79
			2.10583	1427.75
			0.997398	676.236
			0.653155	442.839
			3.24145	2197.7
			0.678983	460.35
			2.347	1591.27
			1.69762	1150.98
			2.01213	1364.22
			1.63403	1107.87
			1.35026	915.475
			4.24639	2879.05
			0.983524	666.829
			3.91711	2655.8
			0.817034	553.949
			1.97408	1338.42
			0.547332	371.091
			2.97636	2017.97
			1.25196	848.827
			1.53109	1038.08
			0.614179	416.413
			0.564124	382.476
			1.13453	769.209
			2.19995	1491.57
			2.6908	1824.37
			1.9341	1311.32
			0.552515	374.605
			1.4254	966.423
			17.0824	11581.9
			726.741	492730
			755.81	726.741
				741.572

## Sheet: del DBD CTD
37			rad51
RNAP equivalents			RNAP equivalents						37				rad51
0.926348	628.064		0.826857	560.609				Bin	Frequency			Bin	Frequency
1.09709	743.827		0.990854	671.799		0.4		0.4	0			0.4	0
0.811169	549.972		1.18454	803.117		1.2	1	1.2	236	236		1.2	287	287
0.813254	551.386		0.718223	486.955		2	2	2	50	100		2	85	170
5.60544	3800.49		0.613589	416.013		2.8	3	2.8	27	81		2.8	11	33
0.416925	282.675		1.18589	804.035		3.6	4	3.6	18	72	489	3.6	6	24	514
1.75441	1189.49		0.580354	393.48				More	37	391		More	2	3
0.496592	336.689		0.66599	451.541						880			391	517
0.627525	425.462		0.775816	526.003
1.02308	693.651		0.643153	436.058
2.16356	1466.9		0.506747	343.574
1.76162	1194.38		0.670553	454.635
1.3897	942.217		0.846988	574.258			% molecules				..\precent molecules\Fl del DBD CTD SFMetrics.xlsx
0.882408	598.273		0.758529	514.283		del DBD del CTD	37 °C	+RAD51
0.680894	461.646		1.03128	699.206		Monomer	26.8182	55.5126
3.36741	2283.11		0.580961	393.891		Dimer	11.3636	32.882
1.17116	794.045		1.111	753.256		Trimer	9.20455	6.38298
0.923976	626.456		0.768621	521.125		Tetramer	8.18182	4.64217
2.35223	1594.81		1.25191	848.794		> tetramer	44.4318	0.580271
0.554687	376.078		0.487083	330.242
0.675425	457.938		0.429907	291.477
2.01335	1365.05		1.45094	983.737
0.669262	453.76		1.09111	739.776
0.871193	590.669		1.75324	1188.69
0.570915	387.08		0.722742	490.019
6.64659	4506.39		0.875302	593.455
0.61758	418.719		0.921261	624.615
1.6128	1093.48		1.22262	828.938
3.58121	2428.06		1.57615	1068.63
0.719472	487.802		1.31972	894.773
1.02249	693.247		0.906358	614.511
0.675577	458.041		0.618912	419.623
0.597204	404.904		7.11815	4826.11
0.547128	370.953		1.06557	722.458
4.57871	3104.37		0.590525	400.376
2.24296	1520.72		1.55223	1052.41
0.58341	395.552		0.704695	477.783
1.30054	881.767		0.770675	522.518
3.50584	2376.96		0.419575	284.472
1.89324	1283.62		0.530278	359.529
1.06641	723.029		0.728197	493.718
3.41636	2316.29		0.635826	431.09
0.407146	276.045		0.544983	369.499
0.547974	371.526		0.550848	373.475
0.49494	335.57		0.727971	493.564
0.446499	302.726		1.4193	962.284
0.489279	331.731		2.85662	1936.79
0.747519	506.818		0.61938	419.94
0.641824	435.156		2.43582	1651.49
0.634793	430.389		0.845738	573.41
0.979489	664.094		0.64553	437.669
0.771897	523.346		1.55568	1054.75
0.612335	415.163		0.493913	334.873
0.787216	533.733		1.54125	1044.97
0.499975	338.983		1.22281	829.062
3.30899	2243.5		0.560391	379.945
2.98933	2026.77		1.38993	942.374
0.418787	283.937		1.20686	818.254
0.49157	333.285		1.89904	1287.55
0.456711	309.65		3.41216	2313.44
1.23264	835.727		0.541832	367.362
0.426807	289.375		0.745184	505.235
0.583746	395.78		1.58143	1072.21
0.427353	289.745		0.885313	600.242
0.488183	330.988		0.614137	416.385
0.600644	407.236		0.523499	354.933
17.2223	11676.7		0.925934	627.783
21.3008	14441.9		0.728095	493.648
0.514058	348.531		0.653793	443.272
2.86499	1942.46		0.882929	598.626
0.447017	303.078		0.748336	507.372
0.466608	316.36		1.15738	784.704
13.489	9145.53		0.500897	339.608
6.07888	4121.48		0.716344	485.681
0.820662	556.409		0.479573	325.151
1.31203	889.554		0.839727	569.335
2.35353	1595.69		1.84098	1248.18
0.54873	372.039		0.679248	460.53
0.525728	356.443		0.48489	328.755
2.46461	1671		0.67603	458.348
0.658573	446.513		0.963417	653.197
0.441792	299.535		0.997939	676.603
1.9072	1293.08		1.39861	948.259
0.838906	568.778		0.633121	429.256
0.491756	333.411		0.756328	512.791
1.45056	983.478		1.63488	1108.45
0.421267	285.619		0.998546	677.014
0.94954	643.788		1.19391	809.468
9.27919	6291.29		1.29618	878.809
4.57288	3100.41		0.765001	518.671
0.712596	483.14		0.759283	514.794
1.01445	687.797		1.37044	929.156
1.0912	739.835		1.21563	824.198
0.786563	533.289		1.1529	781.665
0.59898	406.108		1.66089	1126.09
0.474363	321.618		1.49157	1011.29
0.499323	338.541		0.561188	380.485
4.87086	3302.45		1.65649	1123.1
0.465833	315.835		1.16819	792.032
1.69321	1148		0.872904	591.829
0.601502	407.818		0.474798	321.913
2.36031	1600.29		0.564851	382.969
1.29493	877.961		1.32724	899.87
1.32958	901.454		1.02592	695.577
1.34415	911.336		0.959293	650.401
0.466217	316.095		1.05253	713.613
1.01633	689.073		0.957757	649.36
3.10298	2103.82		0.555981	376.955
0.677479	459.331		0.461095	312.622
0.407903	276.558		0.815201	552.706
1.03896	704.418		0.448985	304.412
3.2134	2178.69		1.0072	682.88
0.943788	639.888		0.912881	618.933
0.932878	632.491		0.661047	448.19
0.5114	346.729		0.75306	510.574
0.950557	644.477		0.553261	375.111
1.56142	1058.65		3.46925	2352.15
1.17396	795.942		0.55631	377.178
0.442176	299.795		0.643811	436.504
12.9779	8799		0.870783	590.391
1.54156	1045.18		0.438236	297.124
0.539174	365.56		0.63315	429.276
0.51876	351.719		0.67916	460.47
0.896257	607.662		0.466016	315.959
0.575713	390.333		0.829058	562.101
2.43446	1650.56		1.05645	716.271
0.877943	595.246		1.5145	1026.83
0.46568	315.731		1.08369	734.739
0.639749	433.75		2.55666	1733.41
0.772803	523.961		0.756665	513.019
0.575819	390.406		0.59816	405.552
6.59541	4471.69		0.676337	458.557
1.0171	689.591		3.4566	2343.58
21.2466	14405.2		0.653925	443.361
1.678	1137.68		0.721433	489.132
1.41131	956.869		1.65932	1125.02
0.787163	533.697		10.4559	7089.13
3.81682	2587.81		1.70818	1158.15
0.564216	382.538		0.595776	403.936
5.83352	3955.12		0.608682	412.687
0.412565	279.719		1.11218	754.059
0.613927	416.243		0.680959	461.69
0.457206	309.985		0.898761	609.36
1.06365	721.156		1.23216	835.403
0.454998	308.489		0.70909	480.763
0.794556	538.709		1.28775	873.093
0.525461	356.263		1.52966	1037.11
1.87471	1271.06		1.5113	1024.66
0.496608	336.7		0.515324	349.39
0.874078	592.625		0.931689	631.685
0.442978	300.339		0.877978	595.269
2.95866	2005.97		1.27505	864.481
0.439583	298.037		0.571784	387.669
1.01308	686.868		1.32953	901.422
0.494533	335.294		1.53671	1041.89
1.33728	906.673		1.28721	872.731
0.626027	424.446		0.713009	483.42
0.965807	654.817		1.23105	834.654
0.988597	670.269		1.6816	1140.12
0.619866	420.269		1.59472	1081.22
0.620726	420.852		1.64256	1113.66
1.15931	786.01		0.468181	317.426
0.685108	464.503		2.42188	1642.04
1.42391	965.409		0.49822	337.793
0.701826	475.838		1.25415	850.311
0.471557	319.716		1.07259	727.218
5.11252	3466.29		1.2321	835.363
0.494374	335.185		1.23858	839.756
0.446719	302.876		0.505993	343.064
1.26302	856.327		0.787699	534.06
0.625628	424.176		1.78049	1207.17
1.13005	766.177		0.665668	451.323
0.811079	549.912		0.970532	658.021
2.13236	1445.74		0.545291	369.707
0.570829	387.022		0.596902	404.7
0.492973	334.236		0.566248	383.916
0.476548	323.099		1.16607	790.594
0.481937	326.753		0.651957	442.027
0.808509	548.169		0.896669	607.942
1.32656	899.407		0.77401	524.779
1.63635	1109.45		0.500685	339.464
0.447659	303.513		0.884728	599.846
0.775968	526.106		0.496334	336.514
0.434336	294.48		0.615183	417.094
0.611844	414.83		0.518132	351.294
0.58315	395.376		1.20815	819.126
0.988508	670.209		1.38086	936.226
1.5406	1044.53		0.458075	310.575
0.730999	495.617		0.903309	612.443
4.73303	3209		1.51426	1026.67
0.574738	389.672		0.875302	593.455
2.78677	1889.43		0.598606	405.855
1.69401	1148.54		0.833511	565.121
0.42726	289.682		0.791808	536.846
2.64209	1791.34		0.445139	301.804
1.25434	850.443		0.425739	288.651
0.488552	331.238		0.8321	564.164
2.3897	1620.22		0.851215	577.124
0.868283	588.696		1.3176	893.331
0.47783	323.968		0.559725	379.494
0.776521	526.481		0.462806	313.782
0.660526	447.837		1.13176	767.337
0.444581	301.426		1.37411	931.65
0.985896	668.437		1.95114	1322.87
2.69378	1826.39		0.697609	472.979
2.42783	1646.07		2.1403	1451.12
3.60572	2444.68		0.797402	540.639
1.56397	1060.37		0.638064	432.607
1.31875	894.114		0.663745	450.019
2.85693	1937		1.67016	1132.37
1.4221	964.186		0.659438	447.099
2.6876	1822.2		1.05436	714.858
0.523682	355.056		1.41846	961.719
3.60639	2445.13		0.982086	665.854
0.41839	283.668		0.511624	346.881
0.563597	382.119		0.623373	422.647
1.34483	911.792		0.582666	395.047
1.86822	1266.65		0.909207	616.442
0.885448	600.334		0.431888	292.82
25.0893	17010.5		0.513836	348.381
0.494907	335.547		0.510499	346.119
1.97135	1336.58		1.20837	819.275
14.7731	10016.2		1.38921	941.884
8.82058	5980.35		0.835291	566.327
7.8163	5299.45		0.688622	466.885
1.2613	855.161		0.725933	492.182
2.3524	1594.93		0.579416	392.844
1.11952	759.037		1.20586	817.573
7.80842	5294.11		0.424748	287.979
11.7563	7970.78		0.453408	307.41
1.71458	1162.48		0.481144	326.216
2.16691	1469.16		0.580459	393.551
0.595705	403.888		0.516977	350.51
2.35518	1596.81		1.00209	679.416
0.467536	316.99		0.714901	484.703
1.69055	1146.19		1.00197	679.335
3.49734	2371.2		1.11778	757.856
0.660487	447.81		0.673895	456.901
0.543742	368.657		1.99237	1350.83
0.668655	453.348		1.58036	1071.49
0.447846	303.64		3.33908	2263.89
0.46855	317.677		0.879014	595.972
0.880487	596.97		0.909707	616.781
0.709809	481.251		0.642518	435.627
0.59987	406.712		1.9393	1314.85
0.479505	325.104		0.61313	415.702
0.629628	426.888		0.41188	279.254
3.15426	2138.59		0.612456	415.245
0.559498	379.339		0.680862	461.624
1.29888	880.639		0.667048	452.258
0.626698	424.901		1.85717	1259.16
0.453763	307.651		0.541377	367.053
0.414313	280.904		0.884459	599.663
3.25414	2206.31		0.413727	280.507
2.20234	1493.19		0.726498	492.566
0.464733	315.089		0.772265	523.596
0.830254	562.912		2.43565	1651.37
0.597587	405.164		0.935334	634.157
1.29103	875.319		3.07667	2085.98
0.658093	446.187		0.860668	583.533
19.6241	13305.2		1.22732	832.126
2.63718	1788		1.19334	809.084
1.21291	822.354		0.552288	374.452
0.780503	529.181		0.618825	419.563
0.474745	321.877		1.02049	691.891
0.420932	285.392		0.539659	365.889
1.26252	855.99		1.54508	1047.57
2.67782	1815.56		1.00902	684.117
2.29856	1558.42		0.735888	498.932
0.825368	559.599		1.31685	892.823
1.09231	740.585		2.76709	1876.09
0.611376	414.513		1.1749	796.579
0.489241	331.705		0.528237	358.144
0.721031	488.859		0.659407	447.078
0.579453	392.869		0.910446	617.282
0.441587	299.396		0.851495	577.314
0.493287	334.448		0.465874	315.862
0.420055	284.797		0.524704	355.75
8.65366	5867.18		0.733508	497.319
0.650647	441.139		1.62402	1101.09
0.751265	509.358		0.634964	430.506
0.518508	351.549		0.436073	295.657
0.569464	386.097		0.743822	504.311
0.534804	362.597		0.804131	545.201
0.567226	384.579		0.564624	382.815
0.688997	467.14		1.93486	1311.83
0.580829	393.802		0.693121	469.936
0.438805	297.51		0.599762	406.638
0.493584	334.65		1.17897	799.342
0.570067	386.505		2.46819	1673.43
0.549739	372.723		1.65614	1122.86
1.19554	810.579		0.47784	323.975
1.02984	698.231		0.601457	407.788
3.646	2471.99		1.356	919.365
0.761916	516.579		0.94554	641.076
0.626252	424.599		1.84856	1253.33
4.20055	2847.98		0.530802	359.884
1.7278	1171.45		0.593132	402.143
0.736635	499.439		0.434247	294.419
5.86428	3975.98		0.66294	449.473
5.42706	3679.54		0.940649	637.76
0.475057	322.089		0.603968	409.49
0.9512	644.913		0.62953	426.821
4.63337	3141.42		1.39697	947.145
1.4723	998.222		0.625618	424.169
3.21898	2182.47		0.709587	481.1
0.867272	588.01		0.574014	389.182
1.58814	1076.76		0.864146	585.891
0.929885	630.462		0.85205	577.69
0.953687	646.6		2.19092	1485.44
0.494746	335.438		0.729824	494.821
0.415953	282.016		0.487502	330.526
5.10523	3461.34		1.36357	924.501
0.554844	376.185		1.19921	813.063
2.09933	1423.35		0.705033	478.012
1.50164	1018.11		0.583405	395.548
0.572216	387.962		0.486306	329.716
0.686828	465.669		0.913554	619.39
1.85591	1258.31		1.20171	814.758
3.591	2434.7		0.828574	561.773
0.867909	588.442		0.461233	312.716
0.435078	294.983		0.446604	302.798
0.412075	279.387		0.696588	472.287
1.79549	1217.34		1.03438	701.308
2.75513	1867.98		0.559244	379.168
4.5117	3058.93		1.29208	876.029
1.08864	738.098		0.765842	519.241
1.52173	1031.74		0.943214	639.499
1.2075	818.685		0.962277	652.424
0.975336	661.278		0.482155	326.901
0.675642	458.085		0.786959	533.558
0.568769	385.625		1.29071	875.101
0.630222	427.29		0.461798	313.099
2.24541	1522.39		0.42528	288.34
0.566338	383.977		0.423672	287.25
3.03579	2058.26		0.509554	345.478
1.14251	774.62		1.57843	1070.17
1.16954	792.949		1.45715	987.946
17.2001	11661.7		1.25104	848.205
1.03302	700.387		0.783633	531.303
1.47908	1002.82		0.758712	514.407
1.12751	764.449		1.07413	728.263
0.707153	479.45		1.67414	1135.06
5.16514	3501.97		0.91113	617.746
0.811964	550.512		1.75107	1187.23
0.658071	446.172		1.16192	787.781
2.28418	1548.68		0.686513	465.456
0.472312	320.228		0.74179	502.934
0.974305	660.579		0.605511	410.536
1.17183	794.503		0.929281	630.052
3.18494	2159.39		0.758723	514.414
0.4314	292.489		2.14637	1455.24
0.996154	675.392		1.07669	729.995
0.451218	305.926		0.849224	575.774
0.484068	328.198		0.594067	402.777
0.439401	297.914		0.535638	363.163
0.788193	534.395		1.0652	722.206
4.06415	2755.49		1.09865	744.887
0.474451	321.678		0.58723	398.142
0.725863	492.135		0.725237	491.711
1.4226	964.522		1.06172	719.848
0.65984	447.372		0.717021	486.14
1.11595	756.615		0.735171	498.446
2.0337	1378.85		2.69637	1828.14
0.713308	483.623		1.07016	725.566
0.470158	318.767		1.11749	757.657
0.852138	577.75		0.587709	398.466
0.587217	398.133		0.634801	430.395
			1.32521	898.489
681.951	462363		2.15631	1461.98
879.717	681.951		0.953919	646.757
	837.777		1.37688	933.528
			0.720531	488.52
			1.60349	1087.17
			0.511032	346.48
			1.47718	1001.53
			0.672808	456.164
			1.16723	791.384
			1.49481	1013.48
			0.689665	467.593
			0.82277	557.838
			0.951452	645.085
			0.84129	570.395
			1.02182	692.797
			1.35334	917.567
			1.81018	1227.3
			0.713804	483.959
			0.959919	650.825
			0.468363	317.55
			1.39235	944.014
			1.043	707.152
			400.994	271874
			517.282	400.994
				492.621

## Sheet: all % mol
Wt BRCA2			% molecules									37 °C	wt	BRCA2 ΔDBD	BRCA2 ΔCTD	BRCA2 ΔDBDΔCTD
	37 °C	+RAD51										Monomer	8.17236	17.0814	17.6623	26.8182
Monomer	8.17236	74.269										Dimer	6.98366	18.552	12.2078	11.3636
Dimer	6.98366	18.1287										Trimer	9.13819	10.5204	9.74026	9.20455
Trimer	9.13819	5.26316										Tetramer	8.32095	7.69231	6.23377	8.18182
Tetramer	8.32095	2.33918										> tetramer	67.3848	46.1538	54.1558	44.4318
> tetramer	67.3848	0
												+RAD51	wt	BRCA2 ΔDBD	BRCA2 ΔCTD	BRCA2 ΔDBDΔCTD
												Monomer	74.269	51.461	41.0053	55.5126
BRCA2 ΔDBD				BRCA2 ΔCTD				BRCA2 ΔDBDΔCTD				Dimer	18.1287	27.5974	32.2751	32.882
	37 °C	+RAD51			37 °C	+RAD51			37 °C	+RAD51		Trimer	5.26316	10.2273	13.0952	6.38298
Monomer	17.0814	51.461		Monomer	17.6623	41.0053		Monomer	26.8182	55.5126		Tetramer	2.33918	3.8961	5.29101	4.64217
Dimer	18.552	27.5974		Dimer	12.2078	32.2751		Dimer	11.3636	32.882		> tetramer	0	6.81818	8.33333	0.580271
Trimer	10.5204	10.2273		Trimer	9.74026	13.0952		Trimer	9.20455	6.38298
Tetramer	7.69231	3.8961		Tetramer	6.23377	5.29101		Tetramer	8.18182	4.64217
>tetramer	46.1538	6.81818		>tetramer	54.1558	8.33333		> tetramer	44.4318	0.580271
