# Supplementary material for: Role of BRCA2 DNA-binding and C-terminal domain in its mobility and conformation in DNA repair
Source: eLife. 2021 Jul 13;10:e67926. doi: 10.7554/eLife.67926 (PMC8324294; doi:10.7554/eLife.67926)
Supplement: Figure 4—source data 1. [file elife-67926-fig4-data1.zip › Replicate data Fig 4.xlsx]

## Sheet: del DBD 2x
Del DBD 37						Del DBD RAD51
Solidity	RNAP equivalents	MajorAxisLength	Skeleton length			Solidity	RNAP equivalents	MajorAxisLength	Skeleton length			Bin
0.839695	0.492552	15.1935	90			0.953488	1.0279	9.2996	31			0.428097			37					+RAD51
0.746667	1.43537	15.6835	94			0.9375	1.67699	13.7072	43		Monomer	1.2881		Bin	Frequency	In monomers			Bin	Frequency	In monomers
0.899225	1.40283	14.3818	98			0.953488	2.06729	13.1741	63		Dimer	2.1481		0.428097	0				0.428097	0
0.718004	0.882759	34.2285	285			0.978723	1.2979	10.9433	39		Trimer	3.0081	Monomer	1.2881	69	69			1.2881	127	127
0.907143	1.52365	14.9705	137			0.977778	0.889818	8.1669	35		Tetramer	3.8681	Dimer	2.1481	34	68			2.1481	91	182
0.816825	21.6732	32.5801	305			0.928571	1.835	11.3879	59			Rest	Trimer	3.0081	8	24			3.0081	25	75
0.931298	1.37835	17.1115	98			1	0.956458	7.95822	35				Tetramer	3.8681	6	24			3.8681	5	20
0.877863	0.728173	18.8439	70			0.961538	1.03047	10.0375	35					More	21	273	185		More	7	48	404
0.949367	1.09787	13.6626	70			0.985714	1.50542	11.7354	43						138	458				255	452
0.768293	0.640024	11.1251	59			1	0.564308	5.66366	39
1	1.36913	13.828	90			0.983051	1.50276	11.8353	43
0.90625	3.73549	14.7495	98			0.973684	0.813634	7.54345	23
0.86	0.758135	17.0173	98			0.966667	1.7508	10.4668	43
0.92233	0.645736	14.4889	74			0.972603	1.50473	11.9489	43
0.934211	0.594797	12.7876	74			0.946667	2.38813	13.2591	47		% molecules	37 °C	+RAD51
0.987342	0.460219	10.7545	66			1	1.55866	7.64186	39		Monomer	15.0655	28.0973
0.923848	9.54965	34.5457	250			0.974359	0.969039	7.92786	27		Dimer	14.8472	40.2655
0.726744	0.927986	18.9317	105			0.951923	5.02496	14.3827	59		Trimer	5.24017	16.5929
0.8	0.504944	16.6166	63			0.964286	0.580893	6.90938	23		Tetramer	5.24017	4.42478
0.846512	1.85153	21.796	164			0.973684	0.911625	7.54345	23		> tetramer	59.607	10.6195
0.657692	0.756197	26.8385	176			1	0.579391	6.82682	16
0.724	0.967468	21.9367	160			1	1.56957	9.85629	47
0.964706	0.640592	11.3097	23			0.955224	1.65076	10.6096	35
0.733813	2.772	33.1872	215			0.973684	2.82119	11.077	43
0.791506	14.9278	29.1716	254			0.942857	0.588351	7.15382	23
0.889706	1.07309	17.9898	86			0.949153	2.32888	11.2123	43
0.927083	1.50214	12.1819	82			0.966102	1.89862	10.7119	43
0.890566	4.31011	25.3405	137			1	2.49204	8.27333	39
0.915842	2.41162	15.9076	129			0.952381	0.922971	7.61154	31
0.858311	7.48224	26.0588	148			0.970588	0.62399	7.3648	43
0.985294	0.557587	10.6824	55			1	0.729073	6.96262	39
0.954545	0.576693	9.96299	47			0.938776	1.25367	8.80101	31
0.873362	2.23215	17.2579	133			0.986667	2.7397	11.6156	43
0.925532	1.84101	11.884	59			1	0.612845	6.82682	27
0.792176	6.23437	26.9852	137			0.923077	1.62104	8.68283	31
0.823204	0.551618	18.3501	98			0.960784	1.77259	9.03859	31
0.759259	0.48034	15.2079	105			0.981481	1.27598	10.2639	31
0.945946	0.623861	12.4545	90			1	0.644797	5.88784	23
0.972603	0.815768	11.266	63			0.864078	2.60104	14.3684	47
0.840237	1.3989	16.3919	98			0.969697	0.802388	6.87887	31
0.77037	1.51342	23.0481	180			0.969231	1.66448	11.5773	27
0.7981	2.36371	26.8859	270			1	0.686143	8.59605	27
0.979452	8.49291	30.3167	227			0.908571	7.98327	16.6848	109
0.939394	1.84638	16.1069	78			1	0.576955	6.78219	23
0.936667	1.47299	26.2543	168			0.972603	2.52046	11.8764	55
0.808696	1.45175	26.973	102			0.966667	1.59173	10.9879	55
0.885246	0.548521	10.7538	51			1	2.32828	8.99752	31
0.708333	0.820757	17.1473	90			0.96875	0.890001	7.4333	27
0.806557	4.83553	23.2267	102			0.952941	3.0539	14.4342	63
0.935484	1.34236	16.0826	78			0.974359	1.18134	7.63306	27
0.811594	9.92956	37.5589	375			0.95122	1.1618	8.72718	39
0.905405	0.730342	10.2973	55			0.985075	2.37818	11.3438	55
0.761658	1.29837	17.8932	125			1	0.542033	6.76653	23
0.781609	2.97365	23.8331	168			0.983051	1.34287	10.881	59
0.965517	0.847819	9.0001	35			0.953488	1.39418	7.92594	47
0.983333	0.820506	12.0972	47			0.980769	1.16132	10.3014	27
0.933333	0.607581	9.66534	47			1	0.893405	7.66005	39
0.963415	0.928352	11.9456	59			0.947368	1.60673	8.8855	39
0.933333	1.09795	12.8147	59			0.981481	1.81374	8.97707	43
0.864865	0.611654	12.2431	66			1	1.10097	8.37016	39
0.865854	0.443628	11.4397	74			0.901408	1.96169	13.2028	39
0.80198	0.454302	16.2711	74			0.948718	2.93812	11.0565	47
0.941176	0.566994	8.46648	43			1	1.46919	8.7256	43
0.841379	1.20061	19.6467	105			0.977778	4.39705	10.8688	35
0.897196	1.04503	11.9997	74			0.953846	1.78559	13.039	43
1	0.450217	6.4291	27			0.949153	1.78546	9.15893	35
0.708609	2.01733	21.125	59			1	1.87631	8.73192	39
0.815603	1.20518	17.2802	78			0.977778	1.56231	9.43478	47
0.897959	0.686503	12.7665	39			0.962264	1.34829	9.43027	35
0.934343	1.63079	20.362	78			0.91954	2.29914	12.5682	59
0.745098	6.42739	32.0604	105			0.980769	1.71803	9.11026	43
0.846154	1.0679	17.3589	152			0.957746	1.95044	13.1224	39
0.922509	7.20402	19.4275	145			0.985507	1.76138	10.3379	43
0.97561	1.14021	14.7738	125			0.907692	1.99449	12.0102	47
0.945238	3.80493	24.7941	172			0.943662	2.14572	11.94	43
0.841689	1.82498	26.9128	141			1	1.46644	7.43522	20
0.813793	0.902664	16.8887	47			0.981818	4.44233	9.19266	39
0.806202	1.61844	19.042	47			0.971014	1.48765	10.736	31
0.954545	3.59901	16.9657	70			1	1.83178	9.7865	35
0.899471	5.34287	18.5716	86			1	1.56954	7.36778	31
0.952024	24.1332	33.0939	313			0.975	0.653323	8.35702	31
0.956522	0.650264	7.90703	66			0.975	0.88573	8.28734	39
0.924138	1.37589	14.5207	90			0.954545	0.729057	9.61503	39
0.92381	0.653789	13.8491	63			0.970588	0.593507	7.21494	27
0.853982	0.979173	19.347	94			0.956989	2.92412	14.7495	63
0.84375	1.35452	19.6752	125			1	0.627361	7.51321	20
0.852234	3.3224	23.51	199			0.944444	0.856314	7.09537	39
0.981818	0.798747	9.4261	47			0.938776	1.00918	8.63395	23
0.848276	1.42532	14.7827	105			1	1.13274	7.43522	47
0.888158	1.66797	17.5252	82			0.955556	0.843216	9.01389	27
0.832558	1.63092	25.8794	98			0.97619	0.716776	7.44001	39
1	0.640032	8.34868	39			0.971429	0.592005	7.91273	23
0.925926	1.48379	15.874	78			0.957447	0.749646	8.79484	35
0.870079	4.82489	19.3418	133			1	0.648918	8.13177	35
0.781421	1.69055	21.0505	43			0.901961	3.22947	15.4077	59
0.877551	0.489406	12.2429	51			1	0.842766	6.78219	20
0.802469	0.468914	17.5305	109			0.95	1.53693	7.30922	43
0.917073	1.25855	21.1254	137			1	2.1872	10.3801	27
0.918033	1.30565	18.017	129			0.963636	1.58707	9.2217	35
0.820513	2.60452	28.0735	180			0.883721	2.91908	17.4356	74
0.737069	0.655227	23.3491	172			0.982759	1.0875	10.2924	35
0.827068	0.447031	18.1267	78			0.923611	4.00336	16.9113	55
0.982456	1.0534	9.86326	35			1	0.807777	6.60911	31
0.902778	1.4576	21.3753	180			0.939394	1.63863	11.3452	47
0.731602	1.17613	23.4972	86			0.969697	0.782132	8.35722	27
0.797414	0.578258	23.5797	184			1	0.502323	6.50578	27
0.947955	8.31489	21.5538	137			1	0.695653	6.82654	35
0.936275	4.33381	16.7458	78			0.964286	0.642111	6.91165	35
0.693487	0.675944	33.7114	152			1	0.778945	9.56659	39
0.781946	18.8498	42.6389	289			0.957143	1.46187	10.9544	47
0.695652	0.565037	24.066	117			0.945455	0.797416	10.1229	35
0.825581	1.21295	19.1465	86			0.941748	2.64331	13.906	63
0.979167	0.954586	9.20105	31			1	0.467551	6.76653	27
0.836735	0.474977	13.9384	66			0.972973	0.704763	7.70569	31
0.904255	0.642437	11.9396	78			0.958333	4.30059	14.4052	59
0.75	0.750679	20.4722	94			0.918033	0.894773	10.918	31
0.855856	1.4647	17.834	148			0.980769	1.47398	9.0557	31
0.703422	3.52883	21.7828	94			0.97619	0.744607	7.65026	35
0.817647	1.46102	18.1038	86			1	0.625676	7.48515	31
0.855556	0.589744	13.4299	74			1	0.855463	7.02191	43
0.933333	0.54272	7.93904	51			0.929293	2.05567	14.2782	59
0.846491	2.45151	21.7863	137			0.962264	1.16002	8.95507	31
0.80625	0.633257	20.0932	86			0.957746	2.46319	13.2094	51
0.809671	12.6561	36.5305	570			0.967742	0.765013	7.18613	47
0.971429	0.642099	7.11357	27			1	0.78602	7.51321	23
0.777778	35.3356	36.9112	195			0.976744	1.13769	8.87766	39
0.896414	2.3912	20.6748	70			0.966102	1.79352	10.5264	35
0.812287	4.67436	21.1308	94			1	0.923505	7.51675	47
0.91453	2.05734	13.0313	51			0.933333	0.453418	6.86378	39
0.931373	0.650676	14.4013	27			0.97561	0.976547	8.70003	23
0.918919	0.4444	9.72066	20			0.921053	1.06741	8.09455	23
0.802444	13.3469	28.8534	203			1	0.562756	7.52835	31
0.856061	0.562002	20.3849	66			1	1.28912	8.99752	51
0.917582	3.36843	17.8513	90			1	1.6288	10.145	43
0.91129	1.77012	13.1969	66			0.977778	1.11597	9.11572	35
0.762136	1.62266	30.4672	117			0.921875	1.99848	11.6649	51
0.933735	2.01045	15.4463	125			0.978261	1.04545	8.15868	27
0.902439	0.47393	12.7065	74			0.947368	1.72409	10.3903	47
						0.982143	1.93701	10.2335	31
	378.554					0.981132	1.26353	8.85308	27
	458.051					0.960784	1.21739	8.9564	39
						1	1.33579	7.87667	39
						1	0.697148	7.30297	31
						0.979592	0.960838	9.04998	35
						1	0.500046	6.82682	35
						1	0.84542	7.69939	35
						0.98	0.839082	9.25456	39
						0.958333	0.919697	8.81055	35
						1	0.577453	7.41692	43
						0.944444	1.31316	9.76703	35
						0.95	0.866761	8.91195	31
						0.95082	1.40052	9.35327	35
						0.931818	1.39235	7.73511	31
						1	0.518509	5.88784	16
						1	0.797485	7.80903	31
						0.983051	1.50613	10.4792	51
						0.911392	1.70337	14.2538	35
						0.970588	0.646194	6.97085	27
						1	1.93182	7.54402	31
						0.949153	1.41908	10.0441	35
						1	1.79199	8.8343	39
						1	1.49422	8.20298	43
						0.957143	1.73648	13.1169	35
						0.961538	0.5591	7.42653	23
						0.888889	1.73841	13.1101	51
						0.976744	0.994493	9.03318	27
						0.973684	0.703062	7.39888	12
						0.978261	1.16769	7.87026	27
						0.977273	1.28739	9.04761	35
						0.942029	2.06235	11.3343	51
						0.960784	1.29986	10.114	47
						0.958333	1.16423	8.13374	27
						1	0.886797	8.05788	35
						0.982456	1.49504	10.2208	27
						0.957447	1.57089	8.93053	31
						0.969697	0.708755	8.06186	31
						0.972973	0.743023	7.61668	27
						0.976744	0.892631	7.94569	35
						1	0.869481	7.96209	39
						0.955224	2.0044	10.4965	39
						0.963636	1.3574	8.98942	35
						0.9375	1.65454	9.44198	43
						0.954023	2.9591	12.6537	55
						0.938776	1.60846	8.23474	47
						0.953846	1.46689	11.9313	35
						1	0.889454	6.82654	23
						0.928571	0.531546	6.11784	39
						0.972973	1.02469	7.54153	27
						0.892473	2.72301	15.2792	74
						1	0.612743	6.60911	31
						1	1.31019	9.13441	55
						0.966667	0.469615	7.31833	27
						0.956522	2.64356	10.1483	20
						0.972222	1.02253	7.42867	35
						0.982456	1.8462	10.5793	35
						0.969231	2.94762	10.632	39
						1	0.82205	7.13988	31
						1	0.452394	7.14911	27
						0.976744	0.801526	8.21466	27
						1	0.500392	6.30832	23
						1	0.906235	7.34474	31
						0.972222	0.952896	7.60567	23
						1	0.702464	9.06716	27
						0.955556	1.09915	7.8394	51
						0.962963	1.59399	9.63639	43
						0.950495	3.35765	13.3154	59
						0.978723	1.08201	8.27381	43
						0.947368	0.601168	8.11035	31
						0.973684	0.785391	7.51746	43
						1	1.46235	8.69279	43
						0.952381	1.3161	7.70785	31
						1	2.40417	9.79325	43
						1	1.45338	7.67978	31
						1	1.67623	7.8695	35
						1	0.544552	7.43522	23
						1	0.954044	6.7897	20
						0.963636	1.50287	10.4155	31
						0.97561	1.38886	7.96407	27
						0.95122	1.00418	8.13994	35
						0.95	1.45527	9.71032	51
						1	0.963637	6.84966	31
						1	2.05853	9.99534	39
						0.934066	2.60535	15.2301	63
						0.925373	1.9545	10.5405	31
						1	0.727768	7.41831	27
						0.939394	0.876323	6.62319	27
						0.971429	0.988312	8.33653	27
						0.96	1.81307	8.64297	35
						0.914894	1.12688	8.2348	39
						0.946154	4.85901	18.1014	78
						1	0.876983	7.68837	35
						0.978723	1.23028	8.30132	39
						0.953333	3.33865	16.9243	74
						0.788079	3.77415	20.7846	102
						0.948718	0.523999	8.65963	43
						0.939394	2.03062	11.7789	35
						0.965517	2.46368	12.5722	55
						0.920455	2.55033	11.4152	47
						0.983051	1.65764	9.26648	39
						0.974684	2.09606	10.6744	31
						0.97619	1.03992	8.83414	39
						0.963636	1.79704	8.68318	39
						1	1.14003	7.80854	39
						1	1.05369	9.3205	31
						0.987013	2.54073	11.3061	47
						0.941176	1.52136	9.23621	39
						1	0.897153	6.82654	31
						0.956522	1.5904	11.8938	35
						0.97561	1.70133	7.40691	31
						0.953488	0.872413	8.68116	31
						1	2.03706	9.31598	27
						0.97619	0.900049	7.90388	23
						0.98	1.51149	9.59181	39
						1	1.01203	7.69939	39
						0.956522	0.850115	10.0422	27
							373.794
							452.291

## Sheet: del CTD 2x
			del CTD 37				delCTD + RAD51
37	Solidity	RNAP equivalents	MajorAxisLength	Skeleton length			Solidity	RNAP equivalents	MajorAxisLength	Skeleton length			Bin				37				=RAD51
	0.958904	0.583669	13.0988	51			1	1.15579	8.09643	39			0.493363			Bin	Frequency	In monomers		Bin	Frequency	In monomers
	0.893162	4.84483	17.9336	129			0.961039	1.51465	11.7115	59		Monomer	1.48336			0.493363	3			0.493363	1
	0.982759	0.880026	9.84404	47			0.944444	0.767912	15.3425	70		Dimer	2.47336			1.48336	114	114		1.48336	111	111
	0.849162	5.51125	24.7849	199			0.95	0.987266	10.0546	59		Trimer	3.46336			2.47336	44	88		2.47336	26	52
	0.803571	4.25873	27.7937	199			0.963415	2.15544	12.6604	47		Tetramer	4.45336			3.46336	16	48		3.46336	10	30
	0.892308	0.572434	9.68036	35			0.97619	1.72484	7.92398	43		>tetramer	Rest			4.45336	12	48		4.45336	1	4
	0.97	1.54748	12.15	82			0.958333	0.535395	9.50462	39						More	30	282	298	More	0	0	197
	0.941176	0.505014	9.03733	31			0.92	0.570227	9.74563	63								580				177
	0.985714	0.731785	12.0322	39			0.968254	2.50795	10.2539	43
	0.847134	1.51685	19.6949	74			0.967742	1.10027	12.9093	43
	0.888889	0.738844	16.5135	82			1	0.600306	6.7897	23		% molecules	37 °C	+RAD51
	0.939394	0.656302	14.3969	43			0.984375	0.793585	11.1284	47		Monomer	19.6552	62.7119
	0.771429	2.36064	20.987	168			1	0.8554	8.64591	27		Dimer	15.1724	29.3785
	0.918269	8.26779	16.9063	78			0.941176	1.7685	13.4445	55		Trimer	8.27586	16.9492
	0.812081	1.06747	20.6544	66			0.868852	3.69922	22.822	102		Tetramer	8.27586	2.25989
	0.852071	9.47395	34.0636	184			0.880282	2.63917	16.8317	86		> tetramer	48.6207	0
	0.910256	0.603392	10.9161	59			0.95	0.936026	7.77264	27
	0.896907	0.563214	14.6354	59			0.962963	1.43519	8.71331	39
	0.896104	2.41587	15.6746	102			0.948718	1.45227	12.8264	43
	1	0.491937	8.65448	39			0.939394	0.516852	6.83201	27
	0.628986	5.65691	52.5008	203			1	0.798041	8.00873	27
	0.90566	1.23552	13.9261	51			0.941176	0.663865	9.97709	43
	0.911565	1.76843	16.7103	66			1	1.75428	11.9639	47
	0.853933	0.965073	12.9408	63			0.915423	3.33499	26.2605	82
	0.932203	1.44759	20.6755	66			0.965116	2.37992	12.1044	70
	0.970149	1.3323	10.7524	27			0.981818	1.13213	9.63536	39
	1	0.589247	9.90705	39			0.977778	1.34427	8.3415	31
	0.919881	3.74772	28.4828	145			0.964286	0.738416	10.7314	27
	0.971429	1.14058	11.5361	39			1	1.79824	9.79967	51
	0.758119	14.2157	49.7033	359			0.951613	1.17269	11.9537	47
	0.897959	1.60922	14.8735	98			0.965517	1.20811	9.89222	51
	0.791878	1.39881	19.3775	90			0.960784	1.56716	8.15269	43
	0.742105	0.898564	17.6777	94			1	1.42768	9.22074	47
	1	0.588671	8.50538	35			0.951613	1.05133	10.7097	43
	0.942529	0.851366	11.5384	43			0.966667	2.108	12.7415	59
	0.909091	0.964665	15.1489	51			1	1.00982	9.35012	27
	0.792169	2.86246	22.7315	156			0.97561	0.862118	7.40691	23
	0.95122	0.68324	8.41104	43			1	0.606053	7.74312	31
	0.905594	4.74159	26.0866	125			1	0.539254	8.2594	23
	0.923664	0.749214	19.5548	70			0.913043	2.30515	17.4351	59
	0.702265	5.25569	37.0396	270			0.918919	2.05616	12.4732	55
	0.833333	0.850906	20.9375	105			0.942857	1.55715	11.8744	39
	0.971014	0.715508	12.1441	23			0.955882	1.96158	10.6402	43
	0.944099	2.03826	16.6894	70			1	0.835259	9.07422	43
	0.969388	1.03145	12.107	59			0.929825	0.899361	10.9301	39
	0.954023	0.705786	13.6841	70			1	0.693059	7.43522	31
	0.960784	1.17775	14.3541	78			1	0.573256	7.73337	20
	0.943662	0.4987	9.71447	35			0.961039	1.18434	12.7668	47
	0.982143	0.515874	9.47051	31			1	0.619432	6.60911	31
	0.968504	2.93278	15.4945	59			1	0.844855	9.56732	43
	0.884146	2.03703	21.4107	113			0.970588	0.585379	8.57807	31
	0.945205	0.527717	12.7709	35			0.979167	2.48763	8.59763	39
	0.96875	0.570231	11.584	31			1	0.533054	6.78219	23
	0.862745	0.986644	16.4546	63			1	1.49612	8.16497	35
	0.957447	0.873323	14.3316	63			0.96875	0.519615	6.67301	27
	0.975309	0.542761	13.0218	55			1	1.61968	9.66186	47
	0.863309	1.07999	17.2947	86			1	0.590258	8.42252	27
	0.679513	2.77161	41.0605	207			0.972973	0.618819	8.89335	31
	0.8875	0.555624	11.7166	47			0.96875	0.505563	6.52868	27
	0.890173	0.817718	21.9326	94			0.972973	0.777021	7.81769	43
	0.969697	0.539833	10.9554	43			0.972222	0.649064	7.42867	23
	1	0.553449	8.75102	47			0.970149	1.98609	12.2463	39
	0.964706	0.717136	13.7605	70			1	1.1288	8.13046	35
	0.959459	0.641419	11.3692	47			0.953488	2.81747	11.635	51
	0.956522	0.546362	10.583	43			1	0.949104	7.92627	31
	0.928571	1.05006	12.3581	55			1	1.00607	7.98872	43
	0.921053	0.738159	11.3994	59			0.963415	3.2442	12.0302	51
	0.920455	1.48141	10.9132	66			0.95122	0.547985	8.03337	31
	0.858757	1.71337	24.7156	113			0.966667	1.41779	11.3235	43
	0.895652	0.979895	14.7778	55			1	0.573658	8.06431	23
	0.960396	1.56231	13.637	90			0.97561	0.695039	8.6829	35
	0.917808	0.532034	12.9223	43			0.978723	0.714341	8.73963	27
	0.847458	1.44109	23.8913	109			1	0.786265	7.54402	27
	0.977778	0.642646	9.38266	35			0.942308	0.951646	8.72863	47
	0.978723	0.505836	8.07214	35			0.980769	1.16584	10.0699	35
	0.896907	0.703118	15.7846	55			0.969697	0.5227	6.86974	31
	0.676471	1.29673	21.2597	129			0.935897	1.0028	12.8623	59
	0.972603	0.988474	9.80625	63			0.957746	1.01235	11.8412	39
	0.909091	2.27617	17.2833	90			0.984127	0.898984	10.7792	51
	0.895349	0.75037	14.0053	55			0.961538	2.96862	15.0986	59
	0.91195	1.61937	20.8867	102			1	0.68695	7.80903	35
	0.943089	1.51417	16.6024	59			0.963855	2.82067	11.6059	47
	0.881159	4.26547	22.3076	180			0.977273	1.13473	8.50538	35
	0.887097	5.63035	20.5506	160			0.970149	1.98235	12.132	39
	0.948718	0.54537	10.9852	55			1	0.648275	7.70569	23
	0.812894	13.4016	44.0253	582			0.955556	0.631374	8.79118	39
	0.620499	1.20308	47.3017	156			0.938776	0.779578	8.28077	35
	0.975309	0.827197	11.3378	35			0.977273	0.594272	7.75584	27
	0.977011	1.75808	12.2243	51			1	0.730579	7.12356	27
	0.932584	0.609148	13.3081	55			0.956522	0.789926	8.71287	39
	0.946809	0.751966	11.7545	63			0.976744	0.518401	7.55929	31
	1	0.744906	8.1525	35			1	0.831102	7.97501	31
	0.866142	1.64501	14.7059	94			0.967742	0.547388	6.74077	20
	0.981982	1.77295	12.1951	51			0.93617	0.512324	7.89279	23
	0.837838	11.6738	28.4218	160			1	0.733829	7.54599	31
	0.813433	1.88496	17.1965	86			1	1.65661	8.95958	31
	0.618725	4.51263	36.7714	316			0.970588	0.553601	7.21494	23
	0.633574	5.90824	27.2827	281			0.969697	0.513804	6.59059	31
	0.816993	2.42629	14.7654	113			0.963636	1.36768	8.49588	43
	0.857143	7.60708	24.6182	160			0.971429	2.27712	10.2432	35
	0.62585	1.84791	27.0637	199			0.972222	0.502017	6.95659	27
	0.670251	11.5006	45.4701	301			0.978723	1.53099	8.27414	35
	0.870229	1.09959	16.1585	105			0.866667	3.3326	16.465	82
	0.89769	4.64718	19.4817	242			0.972973	0.578221	7.79361	23
	0.942149	2.03739	13.7661	74			0.971429	2.24557	10.6051	59
	0.893617	1.82006	13.4515	78			0.912281	0.690737	10.0997	31
	0.840491	2.17277	15.6746	113			0.976744	0.581301	8.36283	43
	0.914634	0.965405	12.2303	51			1	1.1832	9.06924	43
	0.918089	3.07329	23.0774	160			1	0.728273	8.39957	27
	0.698376	3.38118	30.4386	203			0.947368	0.844816	10.3637	43
	0.772152	1.24732	21.2776	82			1	0.609407	6.7699	27
	0.893939	0.73389	11.542	51			0.969697	1.36178	11.2323	59
	0.726351	1.56804	35.2594	137			0.965517	0.88812	11.71	43
	0.970588	0.808261	11.8761	43			0.978261	0.700916	9.01993	35
	0.897436	0.567429	13.0135	47			1	0.777689	11.466	47
	0.919283	1.77619	23.6677	121			0.914474	2.60436	20.0429	74
	0.84	1.75126	18.3461	117			0.913978	1.59089	15.6507	51
	0.897959	0.586409	17.4423	47			0.95082	1.15631	11.761	35
	0.929825	0.51053	10.0686	47			0.957447	0.490343	9.63339	23
	0.982143	0.626899	8.59133	47			0.95122	0.600514	9.28347	39
	0.973333	0.952854	11.9146	39			0.978261	0.769779	9.01233	27
	0.935484	0.941419	14.1544	59			0.934783	0.594001	8.7226	23
	0.951613	0.532413	9.80254	43			1	1.51448	11.2023	35
	0.987179	0.658096	11.6169	43			0.961538	0.979069	10.2239	31
	0.742718	1.50316	31.5418	113			0.946429	1.14112	9.48029	27
	0.934211	0.896956	11.9584	74			1	1.48835	8.65448	35
	0.952381	0.565858	10.7769	39			0.95122	0.54065	9.78659	39
	0.723658	3.52197	41.9431	188			0.978261	0.505714	8.90001	31
	0.781659	4.39736	19.1887	121			0.966667	1.95174	9.83381	43
	0.916335	7.9418	19.5637	113			0.97561	0.508772	8.39211	27
	0.972603	0.761106	12.2813	47			1	1.00045	9.86455	27
	0.910448	0.611476	13.2974	55			0.984848	1.46487	11.5041	47
	0.962617	1.25244	16.3944	55			1	0.65098	8.0829	35
	0.909836	1.63243	16.2371	70			1	0.824395	8.23003	39
	0.880952	0.579843	14.4142	51			0.97619	0.616894	7.65925	35
	0.916667	1.12789	13.4183	66			1	0.898009	7.54402	39
	0.922581	6.70095	19.8773	109			0.936842	1.56703	17.303	55
	0.890411	0.901394	11.0374	31			0.957447	0.655029	9.5757	31
	0.708642	3.98903	30.8746	180			1	0.501541	7.71203	16
	0.852	2.29197	21.052	148			0.983051	0.9449	10.5059	31
	0.78626	1.41218	16.4982	66			0.955556	0.677424	9.53378	27
	0.950617	1.41705	12.1311	47			0.954545	0.752523	8.09459	31
	0.682451	3.51485	32.2588	270			0.960784	0.562732	10.146	27
	0.88	0.673983	13.4463	35			1	0.704221	6.95404	31
	0.815385	6.3704	41.2397	281			1	1.27358	9.86497	39
	0.960245	13.4258	21.3235	137			0.969697	0.579014	7.31651	31
	0.735135	1.62155	17.5042	125			0.960784	0.857622	9.44797	39
	0.953704	2.98249	13.5804	74			0.979167	1.12359	8.45559	31
	0.983051	0.891541	8.75482	47			0.913043	0.548943	7.99122	27
	0.918539	1.91678	26.4875	168
	0.965409	10.0161	21.2047	125				171.02
	0.87619	2.9602	18.4106	121				177.861
	0.811594	2.71436	22.4385	164
	0.862637	2.08473	23.3538	133
	0.916667	0.580927	11.4442	47
	0.876068	3.09103	19.4968	113
	0.767442	2.95375	22.6925	121
	0.965217	2.57326	12.6591	59
	1	1.04839	10.3191	47
	0.92	1.08328	8.84751	47
	0.945312	4.35681	14.3097	59
	0.787234	4.42454	29.9691	180
	0.9	0.86352	11.5771	47
	0.644909	2.55793	28.9336	195
	0.888889	1.49821	15.5915	63
	0.917647	0.653736	15.5246	74
	0.874172	2.22102	15.2036	98
	0.901515	1.52261	15.4173	94
	0.934211	1.42054	11.3223	59
	0.956989	0.898791	15.0716	55
	0.969697	1.16285	10.2848	31
	0.980392	0.491788	9.26065	35
	0.885	3.50987	19.8374	121
	0.866667	1.39484	17.2452	113
	0.969388	1.06332	13.1928	63
	0.771831	2.81695	24.79	203
	0.772289	12.0063	44.5402	414
	0.895954	1.77657	18.9264	86
	0.885057	2.68503	20.0622	90
	0.85209	6.24022	20.3859	141
	0.903226	38.9224	22.8943	180
	0.867424	4.61924	19.8277	164
	0.875622	2.31682	18.619	125
	0.915094	1.6361	13.6197	74
	0.803468	1.92682	22.7074	117
	0.871429	0.579493	14.5077	63
	0.907216	1.03757	16.1195	55
	0.884615	1.63314	14.2369	74
	0.952381	0.637872	7.9992	31
	0.813445	9.43186	47.2247	203
	0.887728	20.6971	25.6709	176
	0.967136	1.86955	19.5712	82
	0.933962	1.55604	15.547	70
	0.811538	2.47893	20.5321	105
	0.747554	6.6	26.5488	238
	0.938272	3.77484	14.537	102
	0.977011	0.805059	10.8795	43
	0.930435	1.55002	13.6161	78
	0.980392	2.14614	8.24944	39
	0.930233	1.42954	11.8326	39
	0.9375	0.491609	11.3014	31
	0.934426	2.61639	16.9947	86
	0.966667	1.37529	18.6199	94
	0.922222	0.826488	13.6749	43
	0.867725	1.78068	24.912	102
	0.96	0.807526	11.1974	27
	0.938462	0.772364	10.8589	39
	0.961538	1.22621	11.6157	47
	0.742222	14.0435	51.4112	328
	0.923077	0.82228	11.0991	35
	0.959184	0.544014	10.533	31
	0.888889	4.16112	29.0986	102
	0.938596	0.983091	14.9583	90
	0.88959	4.90293	25.2866	160
	0.964286	1.12689	9.46234	31
	0.875	0.500556	17.0549	59
	0.986842	0.831707	11.3401	35
	0.966102	0.560923	10.5895	39
	0.961165	0.849496	14.282	31
		557.737
		580.046

## Sheet: del DBD del CTD 2x
del DBD del CTD 37						del DBD del CTD + RAD51
Solidity	RNAP equivalents	MajorAxisLength	Skeleton length			Solidity	RNAP equivalents	MajorAxisLength	Skeleton length						37				+ RAD51
0.913043	4.52848	15.4942	66			0.938462	1.95879	12.0524	35			Bin		Bin	Frequency	In monomers		Bin	Frequency	In monomers
0.960784	0.568374	10.4538	39			0.978261	0.457768	8.05421	39			0.400442		0.400442	0			0.400442	0
1	2.93449	9.50502	39			1	0.746309	7.80903	35		Monomer	1.20044		1.20044	130	130		1.20044	188	188
0.755682	3.01255	27.5495	199			0.942857	0.747064	6.84316	47		Dimer	2.00044		2.00044	24	48		2.00044	58	116
0.9125	0.798526	10.1768	59			0.976744	1.08769	7.56988	35		Trimer	2.80044		2.80044	9	27		2.80044	8	24
1	0.635567	8.42252	31			1	1.35225	10.2074	51		tetramer	3.60044		3.60044	8	32		3.60044	2	8
0.965517	0.431661	6.87399	31			1	1.09628	8.73495	39		>tetramer	Rest		More	30	361	237	More	0	0	336
0.927374	7.13804	18.0712	137			1	1.66935	9.76029	47							598				324
0.95098	9.38872	12.816	59			1	0.491308	6.64759	27
0.940299	0.896765	11.2992	43			0.964286	0.747761	6.51731	43
1	0.556269	6.82682	39			0.984375	1.45327	12.6509	39		% molecules	37 °C	+RAD51
0.963636	0.954349	8.89309	31			1	0.426241	6.82682	27		Monomer	21.7391	58.0247
0.909091	0.602401	7.56818	20			0.978261	0.687688	8.0252	27		Dimer	8.02676	35.8025
0.980392	0.554809	9.19476	39			0.983871	1.08234	9.81647	47		Trimer	4.51505	7.40741
0.959184	0.663518	9.15198	27			0.942857	0.580063	7.22846	39		Tetramer	5.35117	2.46914
0.688363	4.72396	39.006	254			0.971429	0.689197	8.29363	31		> tetramer	60.3679	0
0.960784	0.570264	8.20864	39			0.971429	0.722485	7.8957	23
0.96875	0.561676	7.60662	27			0.970588	0.499262	7.95715	27
1	0.526928	7.43522	27			0.909091	0.924516	9.07985	31
0.962963	0.458713	6.16601	23			1	0.749019	7.40168	27
1	0.520107	8.26755	23			0.969697	0.544723	6.86974	27
0.9125	1.83994	10.352	51			0.95	0.517358	8.32709	27
0.957447	0.789961	12.2873	51			0.974359	1.00959	8.47897	23
0.974359	0.60853	7.32959	47			1	0.628234	7.73337	31
1	0.60459	7.80308	27			0.972603	1.89527	10.1388	51
1	0.455111	6.64759	39			0.862069	0.77712	10.4793	43
0.699203	8.03133	34.2288	324			1	0.685249	8.73495	27
0.875	0.917764	11.9355	63			1	0.677082	8.35361	27
0.854749	3.86599	15.2851	105			0.972973	0.654884	7.71203	23
0.969325	14.7233	18.0796	86			0.94186	2.36384	13.127	55
0.974359	0.88234	8.29562	31			1	0.4119	6.60911	16
0.867925	3.00372	12.6779	63			0.972222	0.752928	7.05596	31
0.914634	0.878291	13.0081	59			1	0.748516	7.4333	27
0.907216	1.64812	13.4144	63			0.95	0.752503	7.18673	20
0.848485	1.5123	14.3951	66			0.96875	0.560671	6.68492	27
0.9875	2.33001	10.8164	43			0.926829	0.898254	8.68844	35
1	0.908575	7.70593	39			0.945946	0.608029	7.45487	43
0.96748	6.98985	15.0899	70			0.985714	1.62229	13.9693	59
0.943662	0.580165	13.1864	43			0.964912	1.01728	10.4059	43
0.916667	1.48426	10.5332	63			1	0.597713	6.76653	27
0.953488	0.844091	8.37976	23			0.967742	0.492875	7.20848	31
0.974359	0.987302	8.18247	35			0.955224	1.91629	11.9409	43
0.938776	0.638163	8.36473	47			0.979167	1.17646	11.3297	51
0.91453	10.7967	19.8019	98			0.887218	3.07221	20.2377	78
0.952381	0.509389	8.47172	31			0.916667	0.559297	7.09848	35
0.962963	0.664623	6.80224	31			0.982759	1.2171	10.8058	59
0.974359	0.458757	7.87366	27			1	0.519293	8.3418	23
0.911765	0.440006	7.59354	31			1	0.474432	7.02377	23
0.88	38.4842	28.887	301			1	0.474432	7.02377	27
0.978261	0.943967	10.0431	31			0.952381	0.926007	7.63981	35
0.956522	0.48366	10.9341	55			0.94	0.711163	9.44983	39
0.964706	1.65506	13.037	59			0.911765	0.554091	6.92006	20
0.859649	0.974812	9.48482	35			0.969231	1.8285	10.6512	51
0.935484	0.653924	6.76113	23			1	0.6969	8.19936	20
0.978723	3.87323	11.1008	59			0.985507	1.79465	10.7886	35
0.972222	0.5268	7.92534	43			1	0.57327	7.6156	35
0.972222	0.702157	8.17992	20			0.947368	0.456626	7.98564	31
0.875	0.922078	11.746	63			0.990476	2.68717	16.6659	70
0.96875	0.751316	6.52868	31			0.953488	1.17288	9.08568	27
0.897436	0.735251	9.65597	23			1	0.578747	6.95404	27
0.971429	0.68352	7.47777	27			0.96875	1.38414	11.0243	43
0.970588	0.650659	6.8884	27			0.977273	0.866843	7.80181	47
1	1.2605	10.2238	43			0.909091	1.12953	12.3734	47
0.941176	1.13576	11.7589	63			0.942308	1.1482	10.4605	35
0.973684	0.855289	7.8521	39			0.939394	1.43191	10.9011	47
0.955056	1.14513	12.2955	63			1	0.772262	7.39888	27
1	0.459931	6.59293	31			0.948276	2.49923	9.08195	55
0.932203	1.31631	9.47911	51			0.959459	0.915982	12.2084	35
1	0.772596	6.80643	31			1	0.419081	5.38402	23
1	0.60906	7.30497	23			0.96875	0.524325	7.79527	31
1	1.13754	7.95822	31			0.872093	1.54898	14.8165	66
1	0.760864	7.55311	27			0.953488	0.941141	9.96824	35
0.954545	1.03882	13.4699	51			1	0.437408	6.50577	23
0.759863	8.91425	31.1322	355			0.923077	0.428815	6.51797	27
0.969697	0.474843	7.5533	35			0.95122	1.20655	8.13267	43
1	0.614112	6.64759	23			1	0.749154	7.34199	35
0.888631	29.4624	24.6083	254			0.942857	0.512597	7.79843	31
0.889205	15.9723	21.9301	234			0.935484	0.454381	7.36878	20
0.980392	1.17767	8.87965	47			0.955556	1.1209	8.08887	27
0.966102	1.78386	9.67264	47			0.945205	1.68197	12.4042	47
0.987805	1.03027	11.5876	66			0.966667	0.536034	7.19741	23
0.975904	4.85974	12.2804	55			1	0.457633	6.52449	20
0.952381	1.03629	7.82697	39			0.97619	0.973365	7.92398	31
0.955224	1.52765	10.0695	35			0.967742	0.53284	7.48849	23
0.918699	1.65994	13.2618	94			1	0.455523	7.08495	20
0.964912	1.90308	9.31248	39			1	0.520977	7.73337	31
0.982143	1.25778	9.74716	47			0.948718	1.11536	7.82483	27
0.96	0.449566	8.7074	31			1	1.07514	10.0308	35
0.962264	1.31955	8.64561	31			0.967742	0.615906	7.222	27
0.988235	3.5478	12.0492	51			0.934426	0.816698	9.8125	43
0.962025	1.89975	10.2205	55			0.975	0.767056	8.42508	31
0.949541	8.06668	18.3671	121			0.934783	0.945573	10.1448	35
0.880769	11.2775	26.4943	176			0.93617	0.775417	9.32665	31
1	0.656264	6.60911	31			0.93617	0.706093	10.1403	27
0.975904	3.87718	11.7933	55			0.945946	0.473619	8.20264	27
0.931818	3.55783	11.4316	51			1	1.19996	8.09643	27
0.976744	0.950464	8.44405	27			1	0.443601	6.24427	23
0.952381	0.951621	8.76283	23			0.928571	1.03708	10.4985	43
0.959184	0.505535	9.93583	43			1	0.962236	9.5942	31
0.800885	4.41218	19.5537	145			0.946429	1.32508	11.2424	47
0.945946	0.602568	8.96724	35			0.941176	0.563516	7.01118	31
0.930233	0.563876	7.61966	35			0.98	1.29297	10.2877	39
0.986842	1.58755	11.5813	31			1	1.01561	8.83813	47
0.981481	1.47071	9.21566	39			0.961538	0.495914	7.53451	23
0.95082	1.19332	10.4964	39			1	0.644258	7.47995	31
0.927273	0.912358	8.87022	31			0.931818	1.05595	7.57651	27
0.978261	0.921133	9.02618	43			0.972222	0.549426	7.34199	20
0.97619	0.915613	7.90004	31			1	1.67011	11.1312	43
1	1.08149	8.52202	35			1	0.845883	8.40419	27
0.904412	2.57158	16.6265	94			1	0.571334	6.60911	39
1	1.07885	9.25436	35			0.973684	0.824149	7.83554	31
0.95122	0.926574	7.91176	39			0.958333	1.4572	8.40989	35
0.653846	0.569927	18.1209	86			0.938462	1.44754	11.7884	43
0.978723	0.885607	8.25254	35			0.98	0.932335	8.61275	39
1	0.685932	7.89178	35			0.96875	0.619757	7.39474	23
1	0.579039	7.30297	31			0.956522	0.722272	8.34371	35
0.942308	2.51211	12.8178	74			0.979167	0.852908	8.63468	35
0.810345	0.817101	14.2042	82			0.913043	1.79492	11.6322	43
0.976744	0.686913	8.52508	35			0.951613	1.6895	10.6686	47
0.922581	6.5717	14.1099	98			1	0.682172	7.16947	16
1	0.997852	6.69797	35			1	0.632666	6.84966	35
1	0.546864	7.09626	20			0.977778	0.698797	8.69279	43
0.976744	0.618146	8.63528	27			0.961538	1.1632	10.7043	47
0.977273	0.968017	8.99506	43			0.970588	0.59841	6.78861	20
0.948718	0.981213	8.34259	35			1	0.461445	7.30327	31
0.975	0.745263	8.26909	55			0.975	1.25685	7.97557	31
0.972603	2.68369	11.5576	63			1	1.03559	9.10836	27
0.972973	0.643429	7.60145	31			0.970588	0.69721	8.331	27
1	0.437995	5.88784	31			0.972222	1.01776	8.49265	27
1	0.415652	6.64759	31			0.972222	1.20628	7.21237	27
0.68593	12.556	35.7984	477			0.965517	1.26727	12.2609	35
0.901235	0.828395	14.0234	82			1	0.481012	7.75754	27
0.884328	10.4864	22.6171	156			1	1.24313	10.3676	43
1	0.817952	8.42057	35			1	2.02811	8.43717	27
0.977273	0.506694	8.97942	43			1	0.771411	7.37565	27
0.915094	3.29369	15.494	86			0.941176	0.55469	6.81023	31
1	0.551134	6.80643	24			0.941176	0.516293	6.733	23
1	0.735452	9.96448	35			0.98	1.24871	9.39391	31
0.971429	0.407356	7.0121	27			0.932432	1.38792	12.3976	39
0.953488	0.493659	10.119	39			0.942308	0.950508	10.2878	35
0.839858	10.2221	32.0323	355			1	0.607197	7.60308	27
1	3.42441	11.6545	66			1	1.15012	7.15651	16
0.958333	0.462919	10.9319	35			0.944444	1.0922	12.2168	51
0.954545	0.647885	8.81028	51			0.955556	0.877004	9.15089	23
0.847059	1.03975	14.1272	43			0.975	0.919349	8.02675	23
0.976744	1.09016	8.0792	39			0.976744	1.37756	8.76426	27
0.948276	1.33459	8.94118	47			0.95122	0.867172	9.26167	23
0.986301	1.31023	9.78064	47			0.96875	1.31155	11.3312	35
0.962963	0.535319	7.62509	31			0.962963	0.494017	6.61203	20
0.947368	0.553726	7.96118	31			0.964286	0.594597	7.25408	23
0.981132	1.32352	8.83587	47			0.935897	1.9158	12.2484	66
1	0.558803	8.27256	31			0.93617	0.915788	8.69872	39
0.945946	0.580299	8.00748	35			0.931818	1.28933	8.0145	47
0.955556	0.650648	10.2066	47			0.973684	0.632066	9.98341	23
0.858824	0.747335	11.9344	59			0.955556	1.71112	9.14846	43
1	0.761292	7.84891	31			0.959184	1.58627	10.1777	39
0.983871	0.926245	10.4441	63			0.965517	1.69606	10.77	43
1	0.529476	7.83214	31			0.976744	0.611416	10.498	23
0.830189	0.517495	11.25	35			0.945946	0.633924	8.2248	35
0.967742	0.637085	7.28554	35			0.979592	0.92322	8.81911	39
0.971429	0.651986	7.32573	20			0.923077	0.414939	6.37605	27
0.949153	0.46739	10.3874	51			1	0.6059	7.60308	27
0.933333	0.60653	11.7361	55			0.9	1.38828	12.7963	51
1	0.466029	6.23983	27			0.953488	0.949076	9.69221	31
0.913043	4.35364	15.121	74			0.954545	1.13909	7.84695	27
0.964286	0.537105	6.34448	27			0.913793	1.08956	12.5672	59
0.780105	9.24021	32.7885	379			1	0.869572	8.16697	39
0.823276	5.53047	24.2253	133			1	0.91004	7.37565	23
0.92126	2.06845	13.4249	102			0.958333	1.35929	8.92424	27
0.743421	5.03277	27.5098	262			0.97619	0.862663	9.60382	39
0.976744	0.628336	8.44374	27			1	1.33419	10.2993	35
1	0.564242	6.60911	39			1	0.485773	7.30327	20
1	0.767216	8.44153	43			1	0.592952	6.80643	23
0.941667	3.96374	12.7997	70			0.921053	1.94282	12.9484	66
0.901235	2.01917	13.308	55			1	0.417261	5.7735	27
1	0.687703	8.0129	35			0.92	0.905453	8.89511	39
0.95	0.524463	12.7069	39			0.974359	0.631814	7.89489	35
0.808081	3.25135	20.5706	125			0.958333	1.28741	8.67862	47
0.928571	0.666485	9.63405	39			1	0.641026	8.71158	23
0.974359	0.509889	8.86783	31			0.957447	1.71021	9.85085	43
0.94382	1.72706	11.2089	59			0.956522	1.58714	9.59534	31
0.948718	0.650495	7.21719	16			0.906977	0.56369	9.83136	35
0.987342	2.00323	10.8799	51			0.967742	0.485637	7.03977	23
0.941176	0.591262	9.71627	39			0.983607	1.55695	10.2613	39
0.84	1.03125	17.3664	82			0.931034	0.565451	6.98454	23
0.957983	1.59583	14.9749	78			0.942857	0.736555	7.39096	23
1	0.410316	6.52449	23			1	0.52477	5.66366	27
0.837209	0.654864	15.9118	66			1	0.735665	6.30832	16
0.95122	0.492413	9.38983	43			0.957447	1.76779	7.83593	39
0.754617	15.3861	23.3802	215			0.986667	1.6996	11.958	39
0.952381	0.824819	9.86883	47			0.967213	1.28676	11.204	47
0.927536	2.6579	15.0227	86			0.979167	1.15382	10.1168	35
0.867647	1.08847	21.4412	117			0.961538	2.34868	11.5232	35
0.8	1.27364	15.8013	55			1	0.636517	7.222	23
0.977273	1.29933	7.88704	47			0.977273	0.882113	8.69094	47
0.978571	4.69262	14.4166	82			0.964286	0.442479	6.90938	31
0.981481	1.4661	8.84391	43			0.942029	1.93963	10.5838	51
0.943396	0.719158	8.52848	35			0.982759	1.02343	9.67862	31
0.935484	0.525551	7.37185	20			0.97619	0.844625	8.29083	31
0.94	0.600525	8.72693	51			0.969697	1.10861	13.2319	47
0.967213	2.29385	10.1596	43			0.945946	0.893377	7.62954	27
						0.962963	2.04826	9.76105	39
	463.322					1	1.36429	7.75584	31
	597.685					1	0.455117	7.28469	23
						1	1.66875	9.24854	39
						0.945946	0.732897	7.19013	35
						0.938776	0.740832	8.8497	35
						1	1.09339	6.82682	20
						1	1.43392	11.1192	43
						1	0.680391	6.64759	20
						1	0.555619	8.63453	31
						1	0.511416	7.99014	27
						0.969697	0.874488	7.89943	35
						0.941176	0.817143	7.34394	23
						0.980392	2.01387	8.76503	39
						1	0.484418	6.82682	31
						0.972973	0.881377	9.03943	27
						0.966667	0.484012	7.30136	31
						0.97619	0.811918	8.29083	27
						0.9375	0.757399	6.86796	23
						0.956522	0.861211	8.52092	31
						1	0.653316	7.19677	31
						0.970588	0.589024	7.96078	23
						0.970149	1.64849	11.9547	39
						0.947368	0.620744	7.98671	27
						0.95	0.705609	8.08839	31
						1	0.676637	6.68759	27
						0.932432	3.3253	22.0449	70
						0.964286	0.624634	6.91546	23
						1	0.534621	6.43207	39
						0.970588	0.667483	8.60585	20
						1	0.672689	6.80643	23
						0.97561	0.69152	7.39182	43
						1	1.05242	10.2118	35
						0.966667	0.631098	7.38914	20
						0.971429	2.18518	11.8998	39
						1	0.765779	8.11733	27
						0.969697	0.516912	7.91177	31
						0.961538	1.02382	11.1435	39
						0.961538	0.619176	6.09282	27
						1	0.538085	6.30832	23
						0.925926	1.6585	10.292	47
						0.909091	1.52295	10.433	43
						0.972973	0.79539	7.83305	31
						0.931034	0.634891	6.89042	31
						0.93617	0.774817	8.60976	23
						0.943396	1.04511	10.5073	39
						1	1.25583	8.50064	47
						0.967742	1.81321	10.1826	35
						1	0.953585	6.30832	16
						0.964286	0.716408	7.60101	23
						1	0.626124	7.15651	31
						0.95082	1.63082	9.41906	47
						0.97561	0.742303	9.6342	35
						0.972973	1.71029	15.0154	47
						1	1.25353	7.93674	23
							251.301
							324.179

## Sheet: 1x vs 2x
1x	BRCA2 ΔDBD				BRCA2 Δ CTD				BRCA2 Δ DBD Δ CTD
		37 °C	+RAD51			37 °C	+RAD51			37 °C	+RAD51
	Monomer	17.0814	51.461		Monomer	17.6623	41.0053		Monomer	26.8182	55.5126
	Dimer	18.552	27.5974		Dimer	12.2078	32.2751		Dimer	11.3636	32.882
	Trimer	10.5204	10.2273		Trimer	9.74026	13.0952		Trimer	9.20455	6.38298
	Tetramer	7.69231	3.8961		Tetramer	6.23377	5.29101		Tetramer	8.18182	4.64217
	>tetramer	46.1538	6.81818		>tetramer	54.1558	8.33333		> tetramer	44.4318	0.580271
2x
		37 °C	+RAD51			37 °C	+RAD51		% molecules	37 °C	+RAD51
	Monomer	15.0655	28.0973		Monomer	19.6552	62.7119		Monomer	21.7391	58.0247
	Dimer	14.8472	40.2655		Dimer	15.1724	29.3785		Dimer	8.02676	35.8025
	Trimer	5.24017	16.5929		Trimer	8.27586	16.9492		Trimer	4.51505	7.40741
	Tetramer	5.24017	4.42478		Tetramer	8.27586	2.25989		Tetramer	5.35117	2.46914
	> tetramer	59.607	10.6195		> tetramer	48.6207	0		> tetramer	60.3679	0
