# Supplementary material for: Role of BRCA2 DNA-binding and C-terminal domain in its mobility and conformation in DNA repair
Source: eLife. 2021 Jul 13;10:e67926. doi: 10.7554/eLife.67926 (PMC8324294; doi:10.7554/eLife.67926)
Supplement: Figure 5—source data 1. [file elife-67926-fig5-data1.zip › Fig 5 C term with 90mer ssDNA.xlsx]

## Sheet: Comp
wt BRCA2 + 90 mer			wt BRCA2 37 °C				BRCA2 ΔDBD + 90 mer			BRCA2 ΔDBD 37 °C				BRCA2 ΔCTD + 90 mer			BRCA2 ΔCTD 37 °C				BRCA2 ΔDBDΔCTD + 90 mer			BRCA2 ΔDBDΔCTD 37 °C
Solidity	Volume_nm^3		Solidity	Volume_nm^3			Solidity	Volume_nm^3		Solidity	Volume_nm^3			Solidity	Volume_nm^3		Solidity	Volume_nm^3			Solidity	Volume_nm^3		Solidity	Volume_nm^3
0.650558	1013.85		0.661765	395.002			0.911504	3556.38		0.90099	1783.61			0.914894	403.258		0.771429	716.922			0.978261	1159.32		1	628.064
0.639676	1043.86		0.687117	422.699			0.930233	7908.03		0.976744	852.098			0.760274	9148.23		0.97561	937.589			0.977778	796.643		0.948052	743.827
0.758065	1234.74		0.977273	394.305			0.763975	2899.77		1	314.899			0.952381	340.763		0.956522	770.153			0.961538	1067.3		0.980392	549.972
0.738776	981.235		0.653846	443.178			0.72327	1178.63		1	312.105			0.898305	934.706		0.907407	1203.28			0.871429	682.092		0.977273	551.386
0.659794	774.313		0.645161	393.662			0.853659	3259.32		0.977778	297.445			0.896552	17170		0.98	398.537			0.965517	2583.5		0.841751	3800.49
0.639118	1759.26		0.983051	1471.67			0.966667	3110.28		0.934545	7727.77			0.907895	591.076		0.96	386.562			0.956522	460.778		0.975	282.675
0.744681	1629.29		0.632258	394.8			0.618182	1361.65		0.90873	8538.1			0.957447	883.798		0.886121	8016.37			0.941176	450.484		0.940476	1189.49
0.772477	3072.87		0.713376	526.416			0.869159	950.12		0.934911	4017.28			0.986111	3547.73		0.981818	2869.67			0.934783	727.161		0.964286	336.689
0.72	468.67		0.625	391.803			0.95	626.518		0.732323	1085.55			0.56677	2111.06		0.947368	416.454			0.95	363.555		0.925373	425.462
0.831858	600.301		0.671233	367.56			0.913978	3876.17		0.705882	1016.73			0.97561	445.566		0.981132	2349.49			0.959184	588.848		0.957447	693.651
0.689243	997.425		0.599138	605.395			0.925373	1117.12		0.714286	713.145			0.864271	36026.6		0.989362	4766.72			0.916667	2022.46		0.919643	1466.9
0.805755	590.502		0.529412	354.804			1	457.756		0.807018	1022.02			0.979167	916.804		0.96	416.714			0.966667	693.792		0.929204	1194.38
0.712121	524.961		0.724832	431.219			0.853755	14487.9		1	1244.12			0.970149	2037.81		0.980198	2005.26			1	1070.59		0.946237	942.217
0.759398	601.611		0.618056	362.286			1	2649.42		0.92623	1051.26			0.897959	1012.16		0.950355	1734.92			0.931373	3569.63		1	598.273
0.621538	1035.89		0.7	344.185			0.663793	1180.41		0.918605	2278.25			0.637931	1678.68		0.942529	1475.95			0.869565	2217.85		0.968254	461.646
0.712766	2663.46		0.605263	547.328			0.987013	2375.91		0.889189	7293.42			1	349.413		0.890244	449.689			0.960526	1234.89		0.934959	2283.11
0.888889	595.899		0.69403	394.986			0.835366	2936.23		0.867769	2070.03			1	4097.52		0.968254	452.938			0.939394	318.949		0.957983	794.045
0.825397	493.492		0.708955	401.407			0.928177	6309.38		0.96	601.455			0.960784	497.461		0.971429	578.079			1	277.345		0.808511	626.456
0.690846	2605.82		0.70339	373.927			1	833.41		0.961538	1695.37			0.916318	9788.79		0.964286	808.493			0.94	1612.04		0.957627	1594.81
0.935484	1030.88		0.821429	523.674			0.979167	1531.29		0.913043	1208.2			1	350.522		0.973684	461.293			0.842105	8430.04		0.95082	376.078
0.77512	1148.76		0.910448	5402.22			1	477.368		0.974227	4319.37			0.872832	4972.28		0.955556	382.848			0.94	448.975		0.980769	457.938
0.811966	656.21		0.888889	14764.5			0.970588	326.352		0.958904	1308.58			0.969697	1790.28		0.930556	597.704			0.952941	1637.33		0.937008	1365.05
0.790698	370.761		0.731343	347.012			0.968085	3020.17		0.962617	2084.95			0.895582	7392.54		0.878378	688.644			0.930556	1298.89		0.952381	453.76
0.858824	473.388		0.945946	3696.25			0.646789	1236.04		0.93617	845.8			0.948276	456.429		0.875	573.53			1	1481.93		0.88172	590.669
0.949153	2586.72		0.643979	508.92			0.966667	345.14		0.956522	323.844			0.947368	431.518		0.916667	588.773			0.948718	552.323		0.979167	387.08
0.787565	962.198		0.92381	3452.83			0.953488	1162.15		1	500.879			0.963636	883.401		0.925926	484.892			0.934066	2058.11		0.896226	4506.39
0.787611	1000.43		0.870748	7381.03			0.857143	3523.45		0.663265	1148.51			0.865052	18036.2		0.957143	647.148			0.972222	2889.07		0.980769	418.719
0.82906	461.886		0.942857	8529.8			0.907216	2458.99		0.90625	1933.87			0.952555	135454		0.954545	345.046			0.943396	452.646		0.914894	1093.48
0.715026	781.187		0.671141	554.772			0.947368	339.137		0.808989	504.08			0.95	2962.48		0.952381	692.952			0.969697	371.395		0.965217	2428.06
0.756972	1144.49		0.584615	348.972			0.897959	657.758		0.981818	687.209			0.933174	32616.3		0.881818	1220.84			0.917431	2394.42		0.944444	487.802
0.648298	2366.2		0.871287	1891.14			0.933333	396.033		0.893333	12894			0.9375	4548.37		0.892128	8723.76			0.953488	400.492		0.955882	693.247
0.754237	398.453		0.946809	1410.01			1	872.316		0.928205	30717.8			0.97619	379.945		0.683761	1038.8			0.841176	979.012		0.962264	458.041
0.597468	3118.52		0.852941	7403.18			0.909091	464.513		0.965517	2791.76			0.800926	5136.93		0.939655	2017.68			0.869565	1621.52		0.978723	404.904
0.630705	960.393		0.815217	356.376			0.938462	1251.15		0.925926	518.326			0.868056	5466.94		0.953846	474.751			0.824742	840.785		0.858824	370.953
0.784141	963.014		0.883721	4535.94			0.966667	699.021		0.915033	2751.98			0.978261	2802.98		0.923077	1210.82			0.804124	739.667		0.842105	3104.37
0.707361	3009.23		0.837838	357.484			0.938144	955.919		0.916667	554.8			0.850575	5918.71		1	440.249			0.954545	299.013		0.898734	1520.72
0.700952	3328.71		0.859259	2882.92			0.785714	1100.53		0.981481	365.521			0.935294	9013.83		0.892019	8269.89			0.848665	6635.51		0.969697	395.552
0.759091	1134.04		0.868852	371.456			0.982456	1263.83		0.945055	975.381			1	369.834		0.936508	437.839			0.914894	574.986		0.753012	881.767
0.744094	3494.85		0.942105	15435.1			0.978261	1031.83		0.875	388.483			0.826733	5632.23		0.953488	401.179			0.97561	376.816		0.955224	2376.96
0.76699	1097.37		0.959184	722.178			0.819048	372.224		0.930233	304.558			0.88806	5488.92		0.977011	1552.25			0.925926	502.416		0.919643	1283.62
0.734884	940.819		0.970149	373.625			0.982143	579.197		0.931818	342.478			0.985507	2085.84		0.933333	538.203			0.681388	1899.44		0.969231	723.029
0.83871	1215.76		0.678082	359.281			0.793388	2838.54		1	368.088			0.830508	3877.43		0.934783	2456.73			0.972973	395.842		0.95	2316.29
0.709091	913.621		0.909091	6252.19			0.977778	330.304		0.845238	472.334			0.925926	1232.29		0.945946	864.708			0.967742	308.466		0.824324	276.045
0.56535	892.237		0.888889	642.386			1	448.515		0.923077	358.091			0.93617	2282.54		0.861111	1818.08			0.878378	620.707		0.979167	371.526
0.751479	1200.3		0.946903	7862.74			0.969697	363.801		0.945205	677.391			0.862069	377.888		0.872727	1027.52			0.775701	13109.2		0.941176	335.57
0.759563	732.89		0.920792	9660.47			1	528.824		0.94186	984.671			0.924242	392.811		0.986111	1431.45			1	1836.75		0.972973	302.726
0.626459	921.234		0.879747	5076.55			0.850299	4277.11		0.9125	680.426			0.956522	995.642		0.975309	1119.37			1	340.36		0.9375	331.731
0.53169	801.636		0.932584	4012.89			0.743083	8358.91		0.97619	371.405			0.957447	2636.15		1	447.869			1	420.942		0.953125	506.818
0.656863	1426.79		0.945946	8341.27			0.95122	817.391		0.95679	3310.34			0.806391	29886		0.844	5388.47			0.87013	344.374		0.732283	435.156
0.703704	840.265		0.875	3227.66			0.888889	19991.9		0.882682	3967.64			0.850242	9584.32		0.954545	1136.8			0.873786	767.203		0.654088	430.389
0.612546	2219.91		1	708.299			0.948718	342.772		0.930435	1181.56			0.983051	959.265		0.836735	700.611			0.833333	509.742		0.968254	664.094
0.774468	1095.63		0.95	918.458			0.975	403.811		0.911765	1299.39			0.964126	8115.23		0.942029	700.246			0.97561	1112.93		0.949367	523.346
0.795775	601.843		0.9375	387.895			0.913043	2325.97		0.948454	1052.71			1	889.369		0.944444	385.584			0.948718	420.427		0.938776	415.163
0.810811	1059.82		0.722222	460.027			0.810458	1433.4		0.958904	644.923			0.868421	7483.97		0.915179	5648.63			0.891892	1937.75		0.974359	533.733
0.829493	1082.15		0.83871	581.992			1	1142.65		0.914894	305.361			1	400.836		0.784574	8469.65			0.96875	386.338		1	338.983
0.743494	1058.77		0.87234	4891.08			0.945205	2633.55		0.788136	1206.61			0.953125	1147.36		1	3385.46			0.913043	620.107		0.850575	2243.5
0.71205	3344.6		0.702532	696.493			0.95	948.496		0.904762	1708.53			0.936709	2418.89		0.68	579.908			0.885246	371.532		0.900585	2026.77
0.706897	947.431		0.903704	3206.33			0.833333	358.309		0.926316	1599			0.878788	3998.24		0.929577	357.755			0.93617	1251.83		0.925	283.937
0.75	1268.92		0.757962	4185.83			0.955882	1269.06		0.887006	2928.89			0.957143	2733.61		0.801527	482.551			0.867816	8064.29		0.97619	333.285
0.584726	1350.01		0.9	381.531			0.773585	881.701		0.932099	4263.76			0.73297	1638.23		0.82243	448.24			0.947368	570.423		0.97619	309.65
0.756477	1595.27		0.952381	4249.26			0.942857	449.54		0.925	504.616			0.965909	3165.61		0.927711	895.281			0.977778	575.074		0.907692	835.727
0.728291	1483.83		0.955556	2828.21			0.956522	4800.1		0.979381	2792.11			0.915663	1238.69		0.929412	1094.88			1	289.581		0.976744	289.375
0.754864	2229.64		0.970588	397.65			0.926554	8941.86		0.918033	372.13			0.945946	469.097		0.902778	1737.54			0.9	566.673		0.943396	395.78
0.729592	1125.02		0.847826	5411.01			0.830769	2992.95		1	555.43			0.758389	662.027		0.88785	398.925			0.913333	7465.33		1	289.745
0.619677	2687.06		0.77551	517.338			0.918919	4644.4		0.953488	1207.42			0.708955	578.888		0.906667	619.668			0.790419	1812.22		0.938462	330.988
0.86413	3085.3		0.983333	2349.66			0.96	402.025		0.909091	390.134			0.830986	501.428		0.940476	1822.08			0.888889	618.811		0.96875	407.236
0.707317	1144.38		0.966667	4223.46			0.97619	469.105		0.876777	2440.54			1	468.336		0.946429	361.458			0.917127	10851.9		0.838046	11676.7
0.676	1088.9		0.736434	461.893			1	1098.91		0.935065	1548.2			0.939024	1165.97		0.921053	583.103			0.981132	718.091		0.773913	14441.9
0.622483	2101.54		0.77451	1093.49			0.970588	456.577		0.984127	454.896			0.962585	345901		1	515.067			1	690.165		0.962963	348.531
0.734375	732.008		0.912621	3420.04			0.959459	1810.05		0.834197	2499.42			0.845528	10427.8		0.954545	472.145			1	865.548		0.98125	1942.46
0.881057	10614.3		0.719745	596.068			0.97619	453.853		1	376.252			0.983607	1638.59		0.800633	4909.96			0.97619	421.995		0.933333	303.078
0.719595	3155.22		0.766423	887.582			0.896907	27312.1		0.954023	1970.86			1	342.467		0.928571	523.589			1	2364.56		0.965517	316.36
0.655102	2578.7		0.919355	450.13			0.925	345.26		0.914634	1519.24			0.91358	2500.83		0.903614	355.777			0.956044	1817.49		0.929825	9145.53
0.705128	1536.75		0.951456	2742.23			1	569.442		0.945652	1352.71			0.926316	4537.94		0.985714	899.159			0.935484	342.5		0.890855	4121.48
0.67433	1171.28		0.810811	344.462			0.854545	2063.66		0.915254	332.882			0.9375	1730.96		0.947368	892.576			0.946809	1738.56		0.932432	556.409
0.655172	1158.98		0.705357	490.038			1	523.71		0.966292	1406			0.88	4979.66		0.970149	613.085			0.925	1227.36		0.6875	889.554
0.659864	1218.61		0.875	673.471			0.98	995.733		0.92	1760.68			0.855856	1217.98		0.920455	423.181			0.942308	1099.93		0.71599	1595.69
0.698925	699.4		0.954545	371.152			0.794872	494.324		0.677903	1008.1			0.940476	2034.63		0.692053	1427.44			0.953642	6993.14		1	372.039
0.725557	2934.53		0.562842	524.702			0.930233	530.653		0.928571	433.11			0.894737	2569.92		1	2262.39			0.955556	432.317		0.972222	356.443
0.681063	3117.23		0.616352	476.245			0.92437	5462.7		0.978723	324.687			1	337.093		0.928571	778.372			0.97619	527.967		1	1671
0.806122	915.325		0.864407	385.951			1	817.824		0.943262	5749.76			0.970149	1501.32		0.687885	5195.45			0.975	562.331		0.971429	446.513
0.850746	412.864		0.710983	457.806			0.946237	1421.45		0.952381	308.372			0.983193	3629.64		0.880435	1340.1			0.926829	491.765		0.934783	299.535
0.602649	865.733		0.68932	376.7			0.857143	809.661		0.883117	526.91			0.862745	367.037		0.951613	1628.7			0.967742	2345.32		0.834101	1293.08
0.764912	1545.22		0.834711	492.109			0.957746	2961.77		0.83432	1007.35			0.762963	1041.1		0.965517	375.345			0.728814	10058.1		0.892308	568.778
0.920833	12800.8		0.904959	16024.3			0.917647	554.019		0.771277	1096.16			0.877419	3625.39		0.857143	1645.7			0.710706	5847.83		1	333.411
0.847162	1113.58		0.944444	4835.35			0.850746	1181.32		0.930556	427.229			0.810811	927.844		0.979592	811.736			0.974359	2653.86		0.907407	983.478
0.683417	750.95		0.585434	2014.71			1	410.757		0.956522	1650.56			0.992424	6708.9		0.966292	1268.6			0.979592	1241.22		1	285.619
0.70354	903.065		0.631579	394.11			0.978495	2479.26		0.863248	1118.38			0.876923	435.991		0.96875	2178.67			0.940476	1880.64		0.968254	643.788
0.689034	2395.1		0.8125	2976.78			0.878788	1048.77		0.965812	2816.2			1	815.305		0.945652	1979.47			0.940299	1260.21		0.977778	6291.29
0.624398	2862.2		0.955224	2039.84			0.968254	2774.83		0.959596	2087.61			0.968421	3233.97		1	766.83			0.819672	561.557		0.966418	3100.41
0.74477	1257.9		0.707965	555.025			0.876923	1057.12		0.932584	818.011			0.743243	1007.42		0.581114	1472.66			0.909091	590.223		0.914286	483.14
0.531073	1234.6		0.533708	485.127			0.893805	2081.46		0.938596	5352.35			0.642066	929.664		1	536.438			0.874172	1379.12		0.689956	687.797
0.67803	1245.61		0.60274	395.484			0.974359	1623.67		0.898305	326.676			0.903226	2509.49		0.921569	341.936			0.961538	313.166		0.809249	739.835
0.848276	815.751		0.616216	496.431			0.944444	1745.36		0.921687	3593.88			0.95	2195.88		0.806061	1623.7			0.961538	1096.95		0.966102	533.289
0.69883	3087.41		0.601504	342.233			0.977273	378.965		0.772152	718.071			0.925926	892.315		0.979592	458.078			0.948718	460.708		0.975	406.108
0.726027	1326.13		0.624161	531.698			0.830588	23837		1	418.29			0.93617	2236.5		0.934426	351.313			0.944444	4214.47		1	321.618
0.68541	2926.79		0.664179	1016.31			1	542.282		0.973684	975.381			0.790698	1318.32		0.961538	1869.06			0.948276	696.631		0.981818	338.541
0.66787	1128.43		0.804348	478.235			0.973684	299.45		0.87156	1959.17			0.886792	447.709		0.944444	567.399			0.958333	1321.66		0.712476	3302.45
0.60443	1240.41		0.662577	507.036			0.972973	370.937		0.985294	930.623			0.864583	8062.39		0.965517	363.443			0.911392	774.043		0.960784	315.835
0.751073	1065.27		0.905213	6025.75			0.887755	3484.27		0.75	933.396			0.952	1853.14		0.974026	1775.5			0.933962	4208.96		0.8875	1148
0.656151	1236.43		0.695946	496.425			0.931818	311.945		0.917808	2633.13			0.975	357.739		0.931034	591.478			0.961538	621.667		0.962264	407.818
0.772727	568.003		0.945946	1193.24			0.725352	684.019		0.95	955.599			0.721925	1110.63		0.92233	8580.3			0.706383	1126.03		0.886525	1600.29
0.674603	481.166		0.898551	4369.74			0.723312	7541.49		0.965753	3618.06			0.880109	25229		0.96	702.694			1	359.682		0.951807	877.961
0.815603	670.89		0.742857	786.185			0.748603	2955.58		0.931818	368.944			0.904762	373.132		0.878151	5172.96			0.971429	301.599		0.916084	901.454
0.69899	2518.57		0.942529	3611.99			0.911565	4260.08		0.923729	1646.84			0.783019	1064.71		0.97619	510.302			0.830935	2602.51		0.702247	911.336
0.783607	1451.89		0.758772	5082.63			0.97619	428.421		0.896552	521.915			0.87037	384.237		0.914634	369.3			0.890909	292.492		0.95122	316.095
0.717754	3112.74		0.755208	1252.5			0.846154	321.767		0.857143	2526.16			0.735043	1023.89		0.877907	3123.55			0.873239	10448.3		1	689.073
0.669291	985.66		0.689655	663.889			1	360.929		0.95122	661.064			0.766839	933.791		1	659.012			0.928571	280.237		0.986301	2103.82
0.638889	1172.91		0.909091	659.61			0.946809	4606.32		0.898734	1340.24			0.983333	342.736		0.953125	848.431			0.811215	20990.7		1	459.331
0.705521	1552.87		0.866667	352.322			1	1290.51		0.945652	650.561			0.910828	36246.9		0.926471	694.704			0.938776	410.457		1	276.558
0.633229	1404.84		0.958763	5960.64			0.934426	372.884		0.941176	601.927			0.775316	4255.45		0.981818	601.95			0.97561	547.037		0.963636	704.418
0.674009	8997.72		0.97	6218.55			0.977011	3084.85		0.955556	360.023			0.979167	857.553		0.887574	2850.61			0.933333	442.125		0.95	2178.69
0.786517	952.946		0.795775	938.729			0.969697	339.763		0.960784	360.895			0.926829	1831.03		0.930108	5902.45			0.966102	729.253		0.923077	639.888
0.686275	646.922		0.747126	1214.63			0.864	2260.06		0.963636	527.445			0.979167	510.688		0.976744	372.726			0.972222	419.299		1	632.491
0.817308	550.171		0.903226	11351.2			0.97619	831.344		0.95	309.44			0.76087	834.783		0.804196	817.971			0.927007	4536.19		0.978261	346.729
0.720165	1074.29		0.84058	9579.15			0.930233	366.107		0.972603	816.938			0.953846	2495.79		0.923913	1640.33			0.834101	7642.75		0.980769	644.477
0.717557	1224.16		0.915663	1423.3			0.934783	1560.28		0.956522	310.799			0.908046	3948.33		0.941176	736.544			0.733945	459.852		0.979798	1058.65
0.631961	1634.41		0.95082	1546.57			0.964286	462.682		0.915556	8100.73			0.875458	20818.2		1	3121.2			0.944444	468.349		0.88764	795.942
0.715596	3177.88		0.792411	15401.2			0.966667	383.971		0.918367	313.56			0.948276	999.31		0.900763	1762.87			0.9	424.397		0.866667	299.795
0.720648	1209.83		0.941176	2772.58			0.850394	1395.62		1	419.594			0.850679	9534.21		0.916031	2061.02			0.892473	2504.93		0.787763	8799
0.687023	922.817		0.913793	3450.91			0.888889	543.614		0.735577	953.579			1	694.463		0.902655	1913.6			1	357.91		0.759259	1045.18
0.704225	1137.71		0.825581	7670.89			0.959184	480.199		0.983607	775.541			0.911111	825.7		0.969697	2707.33			0.932203	4658.74		0.9375	365.56
0.607046	1503.96		0.947368	445.356			0.970588	466.748		0.877193	921.824			1	416.619		0.916667	1417.22			0.952381	2591.3		0.963636	351.719
0.732057	966.411		0.776699	7272.61			0.965517	394.158		0.946636	31274.8			1	1229.33		0.888	1020.53			0.955224	753.123		0.959184	607.662
0.666041	2096.21		0.744019	11080.1			0.926667	6939.45		0.979167	338.521			0.967742	684.585		0.986486	13050.5			1	2695.8		0.945455	390.333
0.785294	1737.79		0.918367	1973.14			0.9375	323.699		0.939759	952.242			0.966667	2495.55		0.62973	1157.26			0.813084	1442.79		0.961905	1650.56
0.725738	1360.8		1	399.258			0.88535	6434.05		0.75	2003.08			0.872038	6299.04		0.865672	1983.82			0.860215	649.225		0.981481	595.246
0.75814	1037.2		0.881579	18308.8			0.892086	3946.85		0.975309	1262.66			0.96	615.889		0.967949	12999.3			0.686364	953.012		0.980392	315.731
0.806798	3505.16		0.844828	1352.03			0.957447	531.528		0.909091	484.383			0.931034	473.51		0.551786	1711.72			0.963855	1660.81		0.977778	433.75
0.807829	3026.63		0.861538	3277.95			0.918033	1212.74		0.9375	610.909			1	1555.85		0.686813	676.238			0.921569	527.132		0.982143	523.961
0.648352	588.972		0.986486	4343.81			0.898618	14870.7		0.880597	326.429						0.982609	4117.46			0.914894	537.456		0.928571	390.406
0.645907	4598.25		0.916667	349.491			0.85906	941.917		0.940594	1600.04						0.949153	368.724			0.973684	3359.47		0.723982	4471.69
0.860215	3458.6		1	724.294			0.971429	374.661		0.985714	495.021						0.964286	1524.24			0.934426	519.345		0.855856	689.591
0.730769	1118.68		0.928	4532.74			0.949153	1520.91		0.95082	3244.29						0.964706	1322.1			0.936508	1737.41		0.905594	14405.2
0.694215	884.484		0.761905	2039			0.860215	1025.57		0.906977	679.996						0.94186	1415.36			0.962963	652.988		0.739336	1137.68
0.602025	4849.18		0.808725	28162.1			0.970588	385.391		1	554.254						0.875	1464.58			0.942857	397.03		0.698347	956.869
0.645833	804.361		0.806723	1150.49			1	820.772		0.981132	378.517						0.973684	1727.6			1	408.399		0.97561	533.697
0.699571	923.875		0.861878	3824.18			0.956522	2180.01		0.94	737.209						0.973684	391.547			0.941176	644.551		0.940476	2587.81
0.572395	2435.46		0.874016	588.97			0.966667	403.07		0.961039	1090.73						0.972222	1372.25			0.814371	1352.26		0.956522	382.538
0.833333	703.639		0.915152	12818.4			0.927273	2784.61		0.953488	332.915						0.978723	799.967			0.894737	665.377		0.935374	3955.12
0.779343	1062.45		0.946809	3272.87			0.980392	736.177		1	517.878						0.693989	939.413			0.974359	529.059		1	279.719
0.730769	1165.15		0.978261	852.112			1	2411.22		0.917647	308.474						1	714.828			0.968421	4508.52		0.960784	416.243
0.675439	974.126		0.662722	814.643			0.926829	1942.52		0.97619	547.548						0.95122	447.194			0.94	312.95		0.907407	309.985
0.6	2765.82		0.967742	2029.91			0.948718	419.763		0.955556	1201.74						0.971429	1391.22			0.918367	316.793		0.851852	721.156
0.857143	432.175		0.847826	15241.7			1	408.556		0.954128	2585.14						0.846154	511.64			0.836735	516.953		0.888889	308.489
0.701245	1026.35		0.741036	5879.17			0.92459	15507.1		0.935484	306.89						0.747126	948.345			0.936508	431.749		0.944444	538.709
0.71987	1175.42		0.87619	2947.33			0.941176	1317.5		1	322.718						0.907407	351.465			0.893333	722.399		1	356.263
0.699275	1129.98		0.744526	619.504			0.921875	2553.71		0.694444	618.571						0.944444	1113.23			0.745318	8954.98		0.944444	1271.06
0.688776	3999.03		0.867188	590.123			0.942149	6676.09		0.705314	973.474						0.940299	778.17			0.969697	1296.35		0.910714	336.7
0.56	880.482		0.937173	16183.7			0.982143	2802.51		0.952381	329.879						0.904	2918.96			0.805556	897.455		0.870968	592.625
0.719008	3383.87		0.980769	917.589			0.954545	2784.7		0.881356	401.165						0.965517	445.051			0.963636	1487.03		0.956522	300.339
0.9	3856.5		0.866667	603.378			0.961538	298.858		0.972477	1672.84						0.962264	803.923			1	289.724		0.969231	2005.97
0.75	894.588		0.755725	2053.81			0.896154	11454.3		0.918033	523.99						0.828571	1945.53			0.954545	2049.96		0.9375	298.037
0.707317	1753.35		0.796196	6953.86			0.890244	1420.62		0.980583	980.084						0.963768	6746.87			0.837838	409.959		0.942029	686.868
0.743429	10225.4		1	3181.35			0.927273	2882.73		1	380.875						1	341.106			0.976744	643.647		0.97561	335.294
0.810651	1029.06		0.938567	13555.2			1	4954.37		0.939759	946.084						0.964912	4254.84			0.778182	7178.06		0.838028	906.673
0.707317	3074.28		0.966667	427.236			0.978723	1327.23		0.939394	2212.05						0.933333	731.797			0.922481	4348.46		0.98	424.446
0.788462	1184.92		0.83871	4147.41			0.938776	315.375		0.947368	352.05						0.918605	951.789			0.932203	1160.22		0.919355	654.817
0.820106	1027.11		0.917355	1391.88			0.727273	774.883		0.932692	895.223						0.897436	940.672			0.68	4620.76		0.956522	670.269
0.711382	1067.53		0.93	1548.26			0.941176	1549.23		0.919679	9744.68						0.944444	2198.73			0.894737	2599.44		0.980769	423.533
0.678733	970.783		0.876404	1118.48			0.918605	2968.42		0.931818	3097.84						0.94382	2508.44			0.941176	950.554		0.948276	420.269
0.5917	3015.34		0.845528	1891.23			0.924051	8627.77		0.958763	1252.64						0.957983	4267.26			1	356.23		0.933333	420.852
0.753363	1060.89		0.784861	6277.44			1	319.667		0.92437	3867.75						0.932203	734.766			0.978723	340.066		0.951807	786.01
0.78341	4082.48		0.723926	5097.07			0.959677	2659.01		0.95122	440.734						0.84	967.005			0.942857	2333.69		0.963636	464.503
0.748593	2865.73		0.786885	53290.9			0.956522	433.831		1	442.551						0.917197	5750.72			0.845794	10310.2		1	965.409
0.762887	816.32		0.919355	815.574			0.930233	1575.17		0.924242	3876.91						0.8	1780.01			0.903614	750.93		0.910714	475.838
0.654762	823.739		0.905325	7112.14			1	628.543		0.953125	2392						0.982143	982.221			0.979167	684.424		0.962264	319.716
0.761421	886.559		0.99	2702.73			0.801762	4436.89		0.982456	467.279						0.873239	490.312			0.94	288.698		0.982759	3466.29
0.566489	1349.46		0.95	649.313			1	925.173		1	548.845						0.941748	1477.13			0.869198	2588.52		1	335.185
0.814332	2849.65		0.899329	6447.47			0.933333	3186.84		0.890323	1471.72						0.878571	2540.92			0.931034	432.266		0.942308	302.876
0.76555	902.276		0.656388	1131.43			0.960784	1005.56		0.967033	1236.4						0.942857	4354.22			0.923913	3634.48		0.902597	856.327
0.618605	901.983		0.936937	2682.76			0.982759	928.542		0.731429	1010.66						0.859281	15273.8			1	391.119		0.972973	424.176
0.767442	1113.04		0.948276	976.485			0.942308	372.428		0.897959	644.147						0.932584	3688.59			0.913793	583.365		0.972973	766.177
0.735	1044.24		0.922414	2803.43			1	499.276		0.773148	946.428						0.876712	10277.9			0.84472	858.18		0.946429	549.912
0.81068	1181.65		0.915493	1665.61			0.977273	854.153		0.705882	1165.61						0.990196	3689.3			0.913978	2010.2		0.941176	1445.74
0.590288	2981.81		0.89404	3671.49			1	425.636		0.945455	375.444						0.925926	1038.97			0.960784	692.05		0.933333	387.022
0.677215	1645.31		0.919643	2238.21			0.896296	2814.2		0.977273	2493.57						0.964912	811.926			0.930556	632.345		0.947368	334.236
0.646288	3023.05		0.948718	717.26			0.976744	311.851		1	886.294						0.892857	2551.47			0.905263	1388.91		0.964912	323.099
0.70639	3232.77		0.830189	7043.85			0.930636	5522.46		0.936508	2196.48						0.769231	1011.7			0.936709	840.46		0.914894	326.753
0.767296	869.377		0.736842	577.562			0.94	1134.28		0.954545	493.876						0.788043	951.321			1	462.494		0.981481	548.169
0.768638	2083.34		0.95	4116.42			0.941176	3237.2		0.941176	1561.46						0.957447	410.182			0.982143	941.962		0.975309	899.407
0.699074	1052.37		0.828829	520.712			0.96	496.831		0.706122	1101.14						0.971429	426.076			0.956989	1727.16		0.931034	1109.45
0.79646	1139.08		0.969697	466.943			0.910714	365.168		0.882979	891.458						0.958333	358.403			0.965517	798.421		0.930233	303.513
0.788079	723.407		0.960784	672.847			0.860068	13363.7		0.872727	4348.78						0.944444	804.972			0.925287	5084.51		0.980769	526.106
0.612033	1535.43		0.735955	1245.94			0.911917	12718.8		0.821577	6571.63						0.896907	1659.32			0.931034	1306.52		1	294.48
0.618605	744.152		0.94	2641.72			0.970149	3073.13		0.929204	1720.49						0.979167	521.937			0.929412	1713.09		0.906667	414.83
0.789474	496.293		0.961905	2468.99			0.972093	15322.1		0.979592	579.247						0.945946	433.692			0.958333	852.17		0.883333	395.376
0.67128	2976.42		0.986842	2484.13			0.848101	4459.69		0.979167	405.341						0.974026	449.134			0.967213	1399.88		0.955056	670.209
0.646127	2651.92		0.83908	6856.04			0.973684	5209.65		0.941606	2694.3						0.771084	1561.13			0.953846	1750.23		1	1044.53
0.66725	3156.03		0.870968	7254.8			0.973684	868.65		0.966102	620.08						0.751908	3214.5			0.977778	938.513		0.951613	495.617
0.742424	521.693		0.892857	4686.94			1	1899.32		0.803191	978.059						0.887097	429.727			0.978495	4054.86		0.956835	3209
0.87027	1070.37		0.92268	5594.54			1	581.045		0.873239	337.389						0.875862	1727.88			0.903614	827.509		0.941176	389.672
0.747664	419.442		0.884058	6277.4			0.987654	2121.42		0.964072	4968.61						0.953125	3719.16			0.853261	1126.71		0.981132	1889.43
0.567055	2394.07		0.953846	1859.56			0.959184	352.981		0.979021	1490.24						0.971014	2094.21			0.962264	1311.91		0.97561	1148.54
0.734783	970.119		0.542453	567.093			0.894118	791.505		0.909091	339.926						0.96	600.372			0.984848	1262.69		0.865672	289.682
0.829016	943.034		0.952096	12332.2			0.975	1532.63		1	2205.26						0.988764	1500.71			0.977273	545.578		0.966667	1791.34
0.699571	968.015		0.90411	3845.74			0.892308	766.454		0.860849	18574						1	692.666			0.945205	1624.21		0.918367	850.443
0.704918	631.31		0.737374	21381.2			0.94382	2742.42		1	1703.37						0.834081	1839.08			0.946429	285.707		1	331.238
0.591954	509.117		0.730897	4783.4			0.921569	1782.21		0.816216	704.088						0.913043	854.838			0.884058	3221.84		0.931818	1620.22
0.751323	878.485		0.969697	1720.98			0.943662	649.342		0.95122	975.513						0.948052	1152.93			0.921569	423.972		0.953125	588.696
0.71875	978.204		0.856305	11596.9			1	495.757		0.927778	7714.63						1	440.422			0.97561	342.08		0.835821	323.968
0.645244	1403.45		0.84252	3581.22			1	677.374		0.816327	3038.58						0.95082	3480.92			0.97	1575.88		0.97619	526.481
0.740385	8894.18		0.881356	501.032			1	683.459		0.966667	978.706						0.965517	3368.93			1	400.619		0.938776	447.837
0.626667	996.341		0.969231	576.688			0.87037	5592.21		0.911765	318.388						0.850467	1066.77			0.788618	7191.33		1	301.426
0.65	996.153		0.96	472.739			0.928571	1188.45		0.764516	3590.04						0.603175	883.626			0.90604	2107.76		0.953488	668.437
0.641509	2595.35		0.886364	4674.07			0.957447	363.917		0.8875	1953.45						0.964286	4954.38			0.72973	904.204		0.882682	1826.39
0.883721	1105.44		0.981481	689.998			0.944444	432.185		0.901961	516.174						0.984375	542.336			0.925	378.662		0.880597	1646.07
0.650075	2960.77		0.973684	12318.2			0.975	412.837		0.954751	6484.85						0.941176	423.283			0.985915	923.492		0.847222	2444.68
0.767677	974.098		0.94	387.327			0.945946	317.284		0.910714	335.118						0.985507	1415.18			0.916667	283.176		0.928571	1060.37
0.936842	3867.26		0.9625	1081.74			0.779762	12350.5		0.935484	953.22						0.933333	1190.77			0.875	2044.06		0.973684	894.114
0.780612	1011.1		0.785714	596.842			0.862069	353.681		0.757576	475.98						0.98	707.334			1	450.294		0.905109	1937
0.539286	877.852		0.893204	1382.31			0.864706	7105.9		0.969231	698.162						1	462.766			0.948276	526.393		0.986111	964.186
0.60177	860.537		0.666667	356.666			0.94964	6034.08		0.858392	34681.7						0.98	619.06			0.972222	344.363		0.957895	1822.2
0.661261	2090.62		0.955882	974.228			0.979592	7280.41		0.979592	3372.7						0.933333	358.467			0.841424	9507.88		1	355.056
0.665227	1829.95		0.910761	32294.1			0.926829	1426.84		0.931193	5396.29						0.964912	1026.04			1	291.803		0.952381	2445.13
0.587912	3762.33		0.93617	528.869			0.967742	601.435		0.902857	3403.71						0.930769	3021.06			0.897436	491.747		0.938776	283.668
0.634409	1085.93		0.965517	3203.2			0.957746	460.025		1	307.142						0.935484	525.073			0.934783	541.327		0.972222	382.119
0.667969	920.671		0.877863	1861.56			0.807947	11897.1		0.9375	605.907						0.793478	519.747			0.936364	2223.46		0.947368	911.792
0.66881	1079.03		0.901639	453.915			0.816129	16078.5		0.962264	321.281						0.932584	2334.59			0.90625	773.116		0.957143	1266.65
0.636704	1114.97		0.807107	4308.62			0.926829	453.397		0.934426	429.796						0.934783	503.611			1	312.913		0.949495	600.334
0.706587	677.525		0.958333	2438.74			0.958904	1622.96		0.948718	370.319						0.862069	445.68			0.970588	666.159		0.804878	17010.5
0.725352	758.901		0.927711	3322.68			0.926829	395.174		0.966102	431.606						0.755682	9492.45			0.632	1023.81		1	335.547
0.824176	985.356		0.616279	8631.82			0.92163	13910.3		0.941176	1838.02						0.919355	430.504			0.969231	1273.15		0.954545	1336.58
0.792453	879.854		0.774648	4562.68			0.956989	3233.54		0.742268	940.646						1	1552.24			0.956522	1418.92		0.73703	10016.2
0.604651	2741.86		0.792899	1038.92			0.976562	6654.23		0.819672	1522.22						0.888889	1342.35			0.686469	1009.33		0.906433	5980.35
0.669456	1010.48		0.796992	822.275			1	342.517		0.966667	327.988						0.919355	433.748			0.927928	2287.19		0.856502	5299.45
0.711893	3339.2		0.73822	651.805			0.929577	1904.98		1	322.275						0.949153	673.662			0.927536	4880.94		0.958904	855.161
0.59593	1152.16		0.739884	543.251			0.948718	395.314		0.857939	12429.7						0.979167	934.898			0.958333	1792.11		0.95	1594.93
0.678862	1078.67		0.954955	5086.52			0.980392	787.591		0.935897	476.552						1	381.93			0.931507	767.897		0.976744	759.037
0.611594	1163.16		0.658009	671.727			0.967213	1294.61		0.954545	334.892						0.833333	1151.21			0.953125	2831.17		0.971098	5294.11
0.637097	1928.07		0.716102	724.057			0.776923	1008.68		0.916667	318.482						0.974359	332.803			0.934959	2379.08		0.990909	7970.78
0.771429	1063.65		0.904192	5514.96			0.911765	3080.77		0.961538	1108.69						0.949045	4984.57			0.981818	477.927		0.814607	1162.48
0.764486	3263.63		0.722973	441.041			1	2492.56		0.910891	1076.76						0.962963	1423.15			0.95	298.657		0.969466	1469.16
0.756637	910.755		0.93617	2324.14			1	464.544		0.840979	11871.5						0.934426	2051.12			0.977273	281.457		0.870968	403.888
0.699825	2478.8		0.678457	4885.74			0.765823	737.358		0.943396	559.36						0.938272	604.116			0.926471	1141.86		0.957143	1596.81
0.740672	2608.37		0.586498	717.903			0.952381	370.891		0.918605	1111.76						0.95122	1141.86			0.944444	450.191		0.740933	316.99
0.603399	1256.79		0.698305	4885.18			1	476.311		1	566.086						0.888525	12984.1			0.964286	861.557		0.983425	1146.19
0.914286	529.872		0.975	903.703			0.949367	1676.19		0.951613	363.483						0.952381	521.503			0.975	2441.25		0.945312	2371.2
0.839572	1151.33		0.90566	6681.74			0.974359	446.167		0.967742	1674.71						0.921875	3729.43			0.861702	515.73		0.953488	447.81
0.64	681.135		0.90411	614.284			0.833992	4561.29		0.946429	692.349						0.95122	455.31			0.951613	529.797		0.982456	368.657
0.716981	908.788		0.987013	1854.19			0.95122	573.654		1	322.392						0.971014	1073.61			0.953846	359.714		1	453.348
0.754717	682.863		0.703947	561.376			0.894737	2203.62		0.573248	801.846						0.945455	459.417			0.96875	372.709		0.9375	303.64
0.768	960.623		0.670732	433.767			0.952381	677.703		0.951613	691.993						0.895833	438.22			0.914894	453.377		0.956522	317.677
0.869198	1145.29		0.569038	510.395			0.953333	4979.71		0.810496	9983						0.857143	2569.61			0.938462	679.593		1	596.97
0.714286	2461.92		0.6875	554.876			0.943182	3092.79		0.962264	341.698						0.926471	411.002			0.968254	482.077		0.91358	481.251
0.718147	1004.61		0.646067	494.528			0.96875	2738.52		0.963636	354.756						0.928571	1400.39			1	563.08		1	406.712
0.857868	992.927		0.643564	483.663			0.881612	14380.7		0.944099	40930.6						0.962963	669.448			0.962963	768.03		0.977778	325.104
0.694064	961.579		0.743802	400.564			0.944444	303.122		0.893617	2666.37						1	570.407			1	303.294		0.960784	426.888
0.779487	1058		0.959596	3515.98			0.783784	17383.2		0.834437	1107.87						0.983516	18418.1			0.841584	1179.65		0.942308	2138.59
0.713568	979.983		0.614943	442.785			0.900862	5441.37		0.935897	6797.13						0.916129	1480.56			0.929825	3923.14		1	379.339
0.634146	888.326		0.941176	4079.22			0.981481	1178.02		0.919075	2254.34						1	2869.25			0.974359	343.481		0.9375	880.639
0.662222	923.644		0.944444	657.353			0.942857	314.472		0.934783	329.268						0.79	462.133			0.955556	408.171		0.910714	424.901
0.846154	361.125		0.927536	15683.2			0.922078	7967.77		1	298.677						0.954545	391.8			0.948718	382.767		1	307.651
0.677083	2959.96		0.974026	1161.48			0.980392	1427.41		0.87594	7489.57						0.895522	3302.75			0.923077	784.685		1	280.904
0.69145	1090.54		0.883803	12240			0.78836	1035.42		0.93617	306.795						0.959184	645.128			0.952381	3726.42		0.895522	2206.31
0.618644	815.455		0.807692	10011			0.978261	520.514		0.977273	373.144						0.84507	12487.5			0.97619	492.756		0.947368	1493.19
0.644737	2756.56		0.909091	2840.16			0.95	2517.96		0.962963	449.904						1	604.306			0.901639	10793.4		0.939394	315.089
0.78	1066.9		0.948718	3710.98			0.849515	11337		0.970588	4054.6						0.917476	6221.38			0.97561	363.934		0.945946	562.912
0.644809	735.131		0.822857	2544.3			0.81015	23568.1		0.97619	1244.82						0.981481	844.974			0.982759	1606.44		0.919355	405.164
0.615804	1319.34		0.888112	3808.61			0.971429	2920.22		0.864407	2570.18						0.956989	9992.29			0.949153	648.519		0.930233	875.319
0.561905	1410.69		0.784483	432.562			0.964286	819.524		0.910448	2936.76						0.97619	869.616			0.880952	492.047		1	446.187
0.757576	971.077		0.737143	1921.89			0.9375	818.171		0.958333	380.398						0.864662	2513.66			0.874126	1712.17		0.890756	13305.2
0.660959	1148.89		0.719023	11165.4			0.964286	1970.56		0.964286	324.23						0.850575	592.971			0.952381	663.005		0.947368	1788
0.80117	744.992		0.632353	426.304			0.976744	720.504		0.892308	2940.77										0.975	509.732		0.917293	822.354
0.648746	2196.74		0.928571	389.406			1	634.034		0.911565	1977.13										0.983051	1311.18		0.913043	529.181
0.708333	2526.63		0.885609	4692.39			0.975904	2972.12		0.956522	1347.75										0.90625	577.982		0.94	321.877
0.646091	910.954		0.788644	7986.28			1	1252.19		0.774194	1214.08										0.957895	3125.15		0.907407	285.392
0.641256	894.04		0.960784	784.813			0.879208	25774.1		0.864865	1440.5										0.946429	388.893		0.825688	855.99
0.762431	825.775		0.978723	1048.78			0.895522	10675.6		0.617391	669.63										1	1603.75		0.95	1815.56
0.778261	970.81		0.883721	426.636			0.732057	1252.26		0.95	355.232										0.942857	377.975		0.965116	1558.42
0.747899	2783.66		0.934211	382.677			0.929825	543.284		0.69163	890.253										0.90625	939.155		0.72	559.599
0.732673	988.908		0.923077	8802.22			0.972973	586.972		0.94186	621.833										0.974359	1612.38		0.817647	740.585
0.659574	1049.09		0.90099	1876.99			0.929293	1248.37		0.955556	3130.23										0.856322	4978.69		0.980769	414.513
0.565693	986.061		0.953488	389.332			0.764398	748.592		0.944444	339.185										0.849711	30146.3		0.822785	331.705
0.734177	796.478		0.890244	567.628			0.945652	2684.15		0.9375	588.509										0.9	425.897		0.928571	488.859
0.675579	2728.85		0.665414	885.219			0.979167	1067.97		0.97561	6723.95										0.890411	585.617		0.962963	392.869
0.583851	1484.48		0.989011	1051.85			0.985075	3059.78		0.899408	3555.15										1	301.164		0.97561	299.396
0.786996	2574.98		0.932292	12897.2			0.91195	6587.2		0.921875	324.341										0.977273	402.781		0.887097	334.448
0.642147	4976.55		0.978723	1728			0.96875	2013.58		0.950617	1344.54										0.948276	651.308		0.928571	284.797
0.703863	954.03		0.802469	829.903			0.950413	3901.33		0.814815	1105.92										0.973684	405.521		0.889706	5867.18
0.822335	1120.35		0.914573	7575.82			0.805112	6983.48		0.734807	837.522										1	339.441		0.964286	441.139
0.62766	882.344		1	2916.33			0.981481	934.104		0.970588	684.559										0.985915	1683.44		0.925926	509.358
0.723982	1141.76		0.981481	754.629			0.9	2023.9		0.971154	1319.59										1	726.373		0.956522	351.549
0.704225	12310		0.92053	3433.14			0.885417	1084.76		0.752809	863.103										0.956989	2511.92		0.909091	386.097
0.948276	535.457		0.775194	7545.4			0.862745	922.532		0.966667	1490.69										0.905405	755.707		0.923077	362.597
0.869369	6549.46		0.843373	395.135			0.947368	2375.12		0.945055	1330.86										0.901515	4339.89		0.9	384.579
0.907895	2266.09		0.923077	2450.93			0.956522	367.711		0.986111	974.522										0.976744	358.307		0.922078	467.14
0.673043	2449.79		1	353.537			0.978723	444.316		0.947917	1327.34										0.952381	318.084		0.956522	393.802
0.716346	747.037		0.981132	713.629			0.907216	989.78		0.82	8038.79										0.933333	440.386		0.918367	297.51
0.798913	798.3		1	394.645			0.877953	9472.42		0.923729	2157.79										1	680.176		0.962963	334.65
0.706667	1045.51		0.702128	505.806			0.947368	1534.39		0.865385	1082.18										0.966102	665.959		0.946429	386.505
0.589474	1675.31		0.777778	700.414			0.970588	502.606		0.945055	1244.85										0.982759	806.619		1	372.723
0.710526	1056.05		0.860317	15399			0.955556	431.364		0.986111	1210.09										0.97619	632.656		0.605263	810.579
0.754902	1069.31		0.928571	4434.98			0.913043	309.892		0.901961	302.992										0.908046	6759.05		0.896825	698.231
0.792961	3379.73		0.89011	10949.3			0.726087	1395.44		0.745342	942.969										0.933333	673.252		0.945946	2471.99
0.726368	984.531		0.840708	2066.11			0.95122	554.098		0.736111	937.979										0.96875	692.39		1	516.579
0.64466	2104.59		0.622642	2292.3			0.962963	653.497		0.947368	362.687										0.981481	606.237		0.888889	424.599
0.719457	1013.15		0.865672	874.709			1	1692.07		0.859649	11621.7										0.955224	938.125		0.782051	2847.98
0.759615	621.833		0.738562	543.411			0.955224	999.246		0.930556	976.489										0.934718	20168.4		0.891304	1171.45
0.62766	1309.94		0.803681	582.452			0.947368	453.782		0.821918	418.88										0.943396	300.157		0.872727	499.439
0.716346	6243.79		0.73262	787.945			0.870968	1915.48		0.965116	1695.73										0.969697	813.26		0.982143	3975.98
0.660754	2143.01		0.720339	450.934			0.928571	942.096		0.97619	319.954										0.933333	431.103		0.961783	3679.54
0.670588	1084.51		0.944444	1576.4			0.942308	562.023		0.928058	2884.5										0.904348	1877.37		0.921569	322.089
0.747126	975.787		0.655844	458.405			0.933333	3095.7		0.929577	323.76										0.974359	424.128		1	644.913
0.742248	3217.64		0.576687	393.409			0.923077	353.061		1	353.285										0.978723	515.196		0.854545	3141.42
0.785714	982.664		0.686391	486.832			0.988764	2479.74		0.913043	318.696										0.982456	914.359		0.835443	998.222
0.676471	1390.45		0.719008	392.713			0.984848	1221.69		1	350.944										0.926829	294.358		0.817204	2182.47
0.529412	1073.09		0.937984	5598.35			0.95122	620.036		0.915663	1080.39										0.875862	2930.49		0.942029	588.01
0.664463	2389.99		0.716312	517.237			0.97561	3067.24		0.911765	847.657										0.977778	477.859		0.705314	1076.76
0.63913	753.769		0.910448	6414.79			0.923077	1700.44		0.940476	534.057										0.953488	352.655		0.809917	630.462
0.62116	1080.57		0.738095	468.49			0.971429	319.956		0.921569	330.113										1	343.649		0.526923	646.6
0.655678	1146.5		0.783217	537.576			0.905512	3709.08		0.939394	3125.2										1	3058.75		1	335.438
0.675676	1045.98		0.778846	928.744			0.791045	5898.5		0.757426	1110.08										0.95	396.894		0.935484	282.016
0.68254	1154.09		0.927711	2545.74			0.956522	504.464		0.77907	1014.81										0.966292	2513.35		0.862595	3461.34
0.612346	1612.52		0.92	720.63			0.979592	5220.68		0.791878	1184.34										0.943662	1160.5		1	376.185
0.663934	1061.17		0.923913	433.378			0.915033	16481.8		0.973333	1185.2										0.986667	1407.51		1	1423.35
0.70639	3367.73		0.596899	784.402			0.823529	490.664		0.96	355.207										0.981481	813.792		0.916667	1018.11
0.620384	3193.91		0.752294	453.149			0.964286	1755.53		0.978261	322.97										0.975	296.814		0.935484	387.962
0.672783	3025.27		0.973333	1523.21			0.885714	1685.95		0.953125	701.43										1	314.628		0.913793	465.669
0.773694	2783.4		0.811659	5124.27			0.85213	22934.2		0.910714	365.921										1	408.067		0.95098	1258.31
0.67623	966.075		0.674797	409.996			0.925	669.735		1	1760.07										0.964286	306.906		0.872727	2434.7
0.692708	2680.49		0.685897	442.053			0.937008	3415.78		0.952756	3718.82										0.980392	624.648		0.982759	588.442
0.7	2099.56		0.788889	564.607			1	364.438		0.746479	902.552										0.94	622.293		0.966102	294.983
0.709459	2803.34		0.71831	439.968			0.947368	2442.95		0.960784	336.408										0.961538	384.311		0.887097	279.387
0.574576	2177.19		0.870968	364.616			1	310.464		0.966387	1472.98										1	1459.52		0.947368	1217.34
0.843902	1265.32		0.898089	3482.83			0.985075	1984.25		0.989011	1231.06										0.986842	2856.85		0.699422	1867.98
0.78534	1214.69		0.628319	350.776			0.934783	550.545		0.925134	3034.3										0.960784	1227.17		0.706485	3058.93
0.625397	2030.78		0.722222	366.038			0.941606	2411.61		0.94382	569.084										0.941176	954.434		0.775148	738.098
0.722365	9459.77		0.947917	838.685			1	310.902		0.806373	7391.06										1	362.953		0.771605	1031.74
0.658385	1448.47		0.787879	454.9			0.957627	2441.87		0.929245	6841.12										0.90625	452.493		0.811659	818.685
0.755814	909.264		0.471774	463.43			0.763158	4407.57		0.932432	920.795										0.956989	3346.95		0.813433	661.278
0.532819	629.72		0.674603	367.724			0.913706	12563.7		0.882353	306.665										0.925	2376.08		0.888889	458.085
0.673913	892.796		0.815534	349.227			0.963768	4187.8		0.987654	1283.19										0.98	793.149		0.976744	385.625
0.693227	826.185		0.673759	449.312			0.976744	421.871		0.902913	1375.09										0.942857	330.568		1	427.29
0.611913	2155.28		0.788462	474.181			0.974359	340.088		0.981481	1137.61										0.916667	376.071		0.653543	1522.39
0.587302	941.308		0.754717	401.406			0.983051	1346.85		0.898072	14198.4										0.925373	911.537		0.919355	383.977
0.613139	1081.43		0.841176	4863.94			0.875862	2875.63		0.926471	424.69										0.953488	3618.32		0.932886	2058.26
0.677686	3089.92		0.65	387.46			1	578.991		0.96	612.413										0.957447	2279.39		0.980769	774.62
0.689266	1495.72		0.895522	483.095			0.95122	300.224		0.853333	699.641										0.918919	305.349		0.890625	792.949
0.573314	3307.37		1	1586.09			0.96875	457.432		1	1872.78										0.973684	368.447		0.818584	11661.7
0.677606	2823.49		0.809524	365.648			0.96	1399.69		0.909677	4901.94										0.977273	285.715		0.94186	700.387
0.677686	500.132		0.776119	429.125			0.902439	717.653		0.971963	1555.39										1	330.319		0.883871	1002.82
0.604096	1098.52		0.828283	1225.57			0.956522	575.222		0.899225	2467.58										0.944444	1668.37		0.963636	764.449
0.630068	2612.89		0.656716	369.349			0.978022	3216.48		0.644737	1093.14										0.938776	277.409		0.970588	479.45
0.721393	901.801		0.729167	399.143			0.806653	21051.4													0.97561	440.583		0.9375	3501.97
0.6	1551.16		0.698925	610.175			0.965517	2181.38													1	585.247		0.982759	550.512
0.622837	1102.73		0.654135	393.469			0.890411	2069.23													0.971429	430.853		0.885246	446.172
0.704918	1281.84		0.663934	344.241			0.80292	12284.7													0.971831	3553.82		0.779487	1548.68
0.557522	1243.52		0.666667	376.648			0.897561	9025.11													0.951852	19676.9		1	320.228
0.803191	1126.35		0.783333	591.167			0.912	2196.75													0.969697	341.781		0.948718	660.579
0.62987	2755.96		0.543554	771.18			0.974359	2228.39													0.942857	340.874		0.762931	794.503
0.717672	2363.98		0.904348	2939.15			0.895425	2875.6													0.975	412.802		0.925926	2159.39
0.61	2169.3		0.747126	393.742			0.95283	2493.85													0.931818	412.769		0.971429	292.489
0.73516	979.316		0.913669	5338.76			0.866197	3089.99													0.945455	5448.63		0.9375	675.392
0.528902	991.763		0.931624	4032.94			0.768786	1032.25													0.895349	2529.11		0.955556	305.926
0.768519	493.367		0.698113	629.739			0.948276	502.885													0.84375	667.426		0.974359	328.198
0.682456	2747.3		0.673759	366.924			0.951049	6070.6													1	443.181		0.829268	297.914
0.706977	1024.7		0.608696	351.176			1	1172.05													0.960526	1211.85		0.918605	534.395
0.597701	2028.3		0.951613	591.603			0.913043	685.798													0.921053	373.914		0.946903	2755.49
0.77686	3310.42		0.868421	5726.89																	1	404.891		0.97619	321.678
0.681159	1302.45		0.97561	4450.08																	0.971429	366.109		0.979167	492.135
0.598726	595.094		0.896907	2170.17																	0.969697	1367.61		0.971429	964.522
0.594937	1265.77		0.586667	341.164																	0.954545	342.385		0.967742	447.372
0.798122	1134.93		0.632258	515.375																	0.96875	1073.14		0.955882	756.615
0.817391	587.231		0.720721	362.748																	0.983051	592.266		0.949367	1378.85
0.692615	3118.78		0.843137	1432.92																	0.902062	5189.89		0.824074	483.623
0.836364	593.625		0.664634	494.596																	1	488.671		0.953488	318.767
0.792453	503.767		0.646067	500.918																	0.963636	485.839		0.977778	577.75
0.741784	1317.8		0.588235	553.603																	0.971429	287.822		0.877551	398.133
0.763736	889.352		0.699187	406.194																	0.936508	581.675
0.52901	935.288		0.974359	383.406																	0.972678	7435.81
0.602113	1012.75		0.933333	784.391																	0.952381	848.558
0.574627	1712.83		0.938144	1451.97																	0.865497	3265.77
0.593583	790.525		0.768595	495.502																	0.916201	7471.51
0.670498	2785.09		0.905263	2175.28																	0.972973	284.182
0.704348	939.966		0.986842	4460.01																	0.958904	1462.02
0.664825	3442.23		0.925234	5806.77																	0.949275	6181.34
0.649842	15939.4		0.933333	588.211																	0.959184	591.293
0.722467	1822.24		0.607362	347.162																	0.95098	1133.96
0.760181	475.377		0.794643	342.244																	0.928571	519.72
0.90625	21385.9		0.683453	351.608																	0.92	394.458
0.594752	2786.98		0.731183	352.766																	0.933333	2307.52
0.656522	949.49		0.949153	3542.84																	0.95	454.021
0.730483	2780.79		0.983871	911.394																	0.95122	368.205
0.714765	959.773		1	2738.1																	0.962963	958.145
0.470588	721.031		0.833333	478.492																	1	613.657
0.542308	842.53		0.901786	2389.77																	0.979592	454.185
0.640909	809.068		0.98	637.238																	0.91133	12879.9
0.797619	1115.91		0.637584	393.952
0.716346	989.863		0.606897	341.548
0.623656	1100.91		0.65942	452.575
0.537549	966.853		0.784	426.543
0.553846	1278.67		0.789116	1391.47
0.698492	1783.84		0.670807	557.363
0.703947	683.27		0.707143	520.575
0.706349	579.851		0.77551	2413.45
0.679487	800.134		0.854985	7813.05
0.746479	2218.17		0.8125	470.426
0.619651	3013.17		0.953488	508.607
0.669173	1982.93		0.703704	378.376
0.730435	1149.76		0.629834	507.081
0.634573	1718.94		0.686441	378.075
0.586572	2217.84		0.940476	1225.38
0.736957	2616.56		0.878788	347.291
0.665354	1172.18		0.789474	624.205
0.626446	2487.09		0.641221	374.654
0.588589	1178.71		0.747748	407.801
0.625	1046.93		0.65	453.853
0.662338	1084.43		0.745902	671.275
0.806818	721.364		0.728	391.904
0.748538	866.152		0.787037	466.812
0.659193	902.474		0.978723	568.602
0.778302	1051.86		0.627907	509.604
0.653061	992.903		0.981481	1381.23
0.692308	993.974		0.641379	447.749
0.524138	909.488		0.622222	390.987
0.554098	851.805		0.858779	15297.4
0.497283	942.212		0.838235	10925.6
0.715789	639.133		0.986842	4024.5
0.632184	799.975		0.947368	1461.19
0.6	863.624		0.958333	375.103
0.658635	1095.08		0.828829	342.599
0.627451	639.133		0.935484	3162.31
0.656716	3025.71		0.643678	479.811
0.888298	975.778		0.775	2350.51
0.751131	1018.27		0.846154	866.246
0.554622	1330.41		0.902564	6295.27
0.811429	993.222		0.621891	654.4
0.635246	1036.06		0.75	437.755
0.623214	2438.5		0.795082	548.333
0.672489	983.088		0.87	11112.7
0.694175	831.401		0.650485	421.804
0.555556	944.444		0.963636	3880.27
0.844595	701.416		0.853211	755.494
0.710145	524.496
0.779817	529.734
0.588235	1188.09
0.847953	1282.57
0.657371	997.048
0.565104	1680.27
0.589394	2680.71
0.662289	2807.3
0.604478	1140.04
0.688755	2647.87
0.865497	4645.5
0.79558	1021
0.679012	1050.63
0.770161	1072.31
0.626437	664.683
0.587234	857.749
0.686275	1047.03
0.688889	998.118
0.549254	1018
0.884892	6677.44
0.644013	2572.72
0.735099	5326.44
0.624	3257.29
0.685106	660.456
0.723214	436.457
0.7	412.324
0.710227	3056.21
0.888889	405.649
0.714286	441.169
0.637209	818.826
0.674312	1124.38
0.674312	1124.38
0.813559	519.697
0.691964	1017.53
0.692623	1214.73
0.710938	539.929
0.795918	1365.72
0.663653	2854.36
0.561404	950.187
0.613559	2290.97
0.518248	828.362
0.547718	863.302
0.558594	825.724
0.647059	1249.53
0.583072	2691.62
0.629325	2585.24
0.636471	4329.13
0.648649	1045.45
0.665354	959.936
0.625455	942.615
0.655827	1700.17
0.740741	842.413
0.731183	984.017
0.699134	2191.72
0.902174	2287.48
0.756757	591.182
0.748503	794.804
0.650862	842.746
0.666667	2513.57
0.61435	829.497
0.630068	2616.79
0.649194	899.215
0.79	957.306
0.574176	2508.96
0.728625	1358.72
0.598456	918.713
0.546032	1009.27
0.670782	927.13
0.798611	683.377
0.646481	2926.97
0.667774	1423.58
0.629139	531.324
0.593023	1115.28
0.543103	2358.69
0.662745	4035.93
0.573034	849.123
0.651685	1341.83
0.63741	2805.63
0.741877	2687.09
0.587838	1068.84

## Sheet: wtBRCA2 90mer
wt BRCA2 + 90 mer							wt BRCA2 37 °C										RNAP eq.	Vol		37 conc			conc +90 mer											37			90mer			Bin	Frequency	Bin	Frequency		Bin	Frequency
Solidity	Volume_nm^3	RNAP equivalents	MinorAxisLength	MajorAxisLength	Skeleton length		Solidity	Volume_nm^3	RNAP	MinorAxisLength	MajorAxisLength	Skeleton length					0.53	359.34		Bin	Frequency		Bin	Frequency						0	0		Bin	Frequency		Bin	Frequency			0.2	0	0.2	0		0.2	0
0.650558	1013.85	1.49535	11.1052	29.2424	152		0.661765	395.002	0.582599	9.33552	19.16	98			1	Monomer	1.59	1078.02		359.34	25		359.34	0						0.4	271.2		0	0		0	0		0.2	0.25	0	0.25	0		0.25	0
0.639676	1043.86	1.53962	16.0514	20.1767	180		0.687117	422.699	0.62345	10.5129	21.9084	102			2	Dimer	2.65	1796.7		1078.02	212		1078.02	245						0.8	542.4		271.2	0		271.2	0		0.25	0.3	0	0.3	0		0.3	0
0.758065	1234.74	1.82115	9.60785	22.54	133		0.977273	394.305	0.58157	5.82033	9.76848	27			3	trimer	3.71	2515.38		1796.7	31		1796.7	122						1.2	813.6		542.4	152		542.4	30		0.3	0.35	0	0.35	0		0.35	0
0.738776	981.235	1.44725	9.84991	29.9153	164		0.653846	443.178	0.653654	6.15511	27.3838	98			4	Tetramer	4.77	3234.06		2515.38	27		2515.38	39						1.6	1084.8		813.6	63		813.6	54		0.35	0.4	0	0.4	0		0.4	0
0.659794	774.313	1.14205	14.2865	17.0527	164		0.645161	393.662	0.580622	7.68145	21.253	94			5	Pentamer	5.83	3952.74		3234.06	21		3234.06	70						2	1356		1084.8	23		1084.8	168		0.4	0.45	0	0.45	0		0.45	0
0.639118	1759.26	2.59478	16.0262	25.9036	230		0.983051	1471.67	2.1706	7.53329	10.2157	39			6	Hexamer	6.89	4671.42		3952.74	19		3952.74	17						2.4	1627.2		1356	12		1356	81		0.45	0.5	1	0.5	2		0.5	0
0.744681	1629.29	2.40308	18.8016	21.6263	254		0.632258	394.8	0.582302	10.919	19.8861	86			7	Heptamer	7.95	5390.1		4671.42	18		4671.42	6						2.8	1898.4		1627.2	15		1627.2	22		0.5	0.55	4	0.55	15		0.55	5
0.772477	3072.87	4.53226	21.0781	29.076	430		0.713376	526.416	0.776425	10.24	18.2427	121			8	Octamer	9.01	6108.78		5390.1	15		5390.1	3						3.2	2169.6		1898.4	9		1898.4	14		0.55	0.6	10	0.6	47		0.6	18
0.72	468.67	0.691254	9.0099	20.14	86		0.625	391.803	0.577881	10.2724	22.5406	109			9	Nonamer	10.07	6827.46		6108.78	10		6108.78	0						3.6	2440.8		2169.6	8		2169.6	13		0.6	0.65	34	0.65	90		0.65	35
0.831858	600.301	0.885399	8.45723	16.1795	94		0.671233	367.56	0.542124	9.98784	21.7841	94			10	Decamer	11.13	7546.14		6827.46	8		6827.46	3						4	2712		2440.8	10		2440.8	18		0.65	0.7	42	0.7	113		0.7	67
0.689243	997.425	1.47113	14.5697	22.7972	164		0.599138	605.395	0.892913	15.4469	20.4682	129			> 10	> 10	12.19	8264.82		7546.14	9		7546.14	0						4.4	2983.2		2712	8		2712	27		0.7	0.75	49	0.75	109		0.75	73
0.805755	590.502	0.870947	9.80167	16.0088	90		0.529412	354.804	0.523309	9.0297	32.9157	105								8264.82	5		8264.82	0						4.8	3254.4		2983.2	11		2983.2	26		0.75	0.8	40	0.8	77		0.8	73
0.712121	524.961	0.774278	7.78764	20.0474	86		0.724832	431.219	0.636016	6.86271	26.3718	90								More	34		More	9						5.2	3525.6		3254.4	5		3254.4	23		0.8	0.85	39	0.85	35		0.85	66
0.759398	601.611	0.887332	7.51917	20.7236	86		0.618056	362.286	0.534345	10.3537	19.3576	82																		5.6	3796.8		3525.6	9		3525.6	14		0.85	0.9	52	0.9	17		0.9	44
0.621538	1035.89	1.52787	11.9715	32.4721	184		0.7	344.185	0.507648	7.25432	24.1255	90							Tot vol		1.22691e+06			878718						6	4068		3796.8	6		3796.8	1		0.9	0.95	93	0.95	9		0.95	8
0.712766	2663.46	3.9284	20.8797	31.6202	480		0.605263	547.328	0.807269	13.7837	18.8862	117									1809.6			1296.04						6.4	4339.2		4068	7		4068	4		0.95	1	70	1	0		1	8
0.888889	595.899	0.878906	7.59544	15.853	78		0.69403	394.986	0.582576	11.6302	17.0448	94									1707.17			1222.68						6.8	4610.4		4339.2	7		4339.2	2		1	1.05	0	1.05	0		1.05	0
0.825397	493.492	0.727864	7.69762	20.643	94		0.708955	401.407	0.592046	8.45897	19.252	90					37 Conc	Conc + 90 mer												7.2	4881.6		4610.4	8		4610.4	1		1.05	1.1	0	1.1	0		1.1	0
0.690846	2605.82	3.84339	24.6869	26.4422	414		0.70339	373.927	0.551515	4.87158	28.0523	94			1	Monomer	212	245		212	245									7.6	5152.8		4881.6	6		4881.6	2		1.1	More	0	More	0		More	0
0.935484	1030.88	1.52047	6.99505	11.0693	43		0.821429	523.674	0.772381	10.0575	17.5753	113			2	Dimer	31	122		62	244									8	5424		5152.8	8		5152.8	1
0.77512	1148.76	1.69434	13.8325	18.6075	188		0.910448	5402.22	7.96788	10.0579	16.4864	78			3	trimer	27	39		81	117									8.4	5695.2		5424	3		5424	1
0.811966	656.21	0.967861	8.68439	16.7404	90		0.888889	14764.5	21.7765	15.9082	19.3587	117			4	Tetramer	21	70		84	280									8.8	5966.4		5695.2	3		5695.2	0
0.790698	370.761	0.546844	8.60578	12.1896	63		0.731343	347.012	0.511817	11.9831	15.4967	98			5	Pentamer	19	17		95	85									9.2	6237.6		5966.4	4		5966.4	0
0.858824	473.388	0.698212	7.7541	13.3164	66		0.945946	3696.25	5.4517	8.22358	17.3272	66			6	Hexamer	18	6		108	36									9.6	6508.8		6237.6	2		6237.6	0
0.949153	2586.72	3.81522	7.61808	9.69819	39		0.643979	508.92	0.750619	10.7642	23.9922	117			7	Heptamer	15	3		105	21									10	6780		6508.8	6		6508.8	1
0.787565	962.198	1.41917	13.8067	16.8169	125		0.92381	3452.83	5.09267	9.53303	13.9075	59			8	Octamer	10	0		80	0									10.4	7051.2		6780	1		6780	2
0.787611	1000.43	1.47556	10.2679	25.2587	125		0.870748	7381.03	10.8865	12.6	14.3178	90			9	Nonamer	8	3		72	27	989	1055							10.8	7322.4		7051.2	3		7051.2	0
0.82906	461.886	0.681247	7.5785	18.8188	82		0.942857	8529.8	12.5808	12.5659	17.2684	86			10	Decamer	9	0		90	0									11.2	7593.6		7322.4	3		7322.4	0
0.715026	781.187	1.15219	11.2101	21.4061	117		0.671141	554.772	0.818247	8.53047	23.3221	86			> 10	> 10	5	0		718.172	167.684												7593.6	4		7593.6	0
0.756972	1144.49	1.68804	13.9332	21.8534	188		0.584615	348.972	0.514707	8.92755	20.3271	82					34	9															More	38		More	9
0.648298	2366.2	3.48997	20.2335	32.1162	465		0.871287	1891.14	2.78929	8.79044	14.3118	78
0.754237	398.453	0.587689	9.61548	14.3823	78		0.946809	1410.01	2.07965	9.65253	11.9856	59
0.597468	3118.52	4.59959	21.6459	38.1988	520		0.852941	7403.18	10.9192	14.4449	22.1782	172					% molecules
0.630705	960.393	1.41651	8.75586	32.965	152		0.815217	356.376	0.525628	9.69985	12.3171	66					wt BRCA2	wt BRCA2 + 90 mer					wt BRCA2	BRCA2 + 90 mer
0.784141	963.014	1.42037	11.5178	23.4352	125		0.883721	4535.94	6.69018	11.229	18.4063	137			Monomer	1	12.4194	20.0491			Monomer	1	12.4194	20.0491
0.707361	3009.23	4.43839	22.0256	28.3707	379		0.837838	357.484	0.527262	9.10701	10.7958	59			Dimer	2	3.6321	19.9673			Dimer	2	3.6321	19.9673
0.700952	3328.71	4.90961	17.3777	33.488	375		0.859259	2882.92	4.25209	11.3111	14.5249	86			trimer	3	4.74517	9.57447			trimer	3	4.74517	9.57447
0.759091	1134.04	1.67262	10.6818	24.753	129		0.868852	371.456	0.54787	6.12731	12.078	47			Tetramer	4	4.92091	22.9133			Tetramer	4	4.92091	22.9133
0.744094	3494.85	5.15464	22.9326	24.7586	410		0.942105	15435.1	22.7656	13.7452	17.104	98			Pentamer	5	5.56532	6.95581			> tetramer	5	74	28
0.76699	1097.37	1.61853	12.2209	20.3946	176		0.959184	722.178	1.06516	6.836	9.11726	27			Hexamer	6	6.32689	2.94599
0.734884	940.819	1.38764	14.9902	18.4627	148		0.970149	373.625	0.551069	8.93112	9.93674	39			Heptamer	7	6.15114	1.71849
0.83871	1215.76	1.79316	16.1944	18.3139	184		0.678082	359.281	0.529912	10.9098	17.5923	98			Octamer	8	4.68658	0
0.709091	913.621	1.34752	9.37658	27.2673	137		0.909091	6252.19	9.22152	9.33247	14.5928	66			Nonamer	9	4.21793	2.20949
0.56535	892.237	1.31598	13.4518	29.5364	121		0.888889	642.386	0.947472	8.59335	10.7698	43			Decamer	10	5.27241	0
0.751479	1200.3	1.77036	11.3475	18.8838	145		0.946903	7862.74	11.597	16.1663	17.2209	90			> 10	> 10	42.0722	13.7221
0.759563	732.89	1.08096	13.8389	15.9553	160		0.920792	9660.47	14.2485	12.8695	19.3078	102
0.626459	921.234	1.35875	11.2235	28.0683	168		0.879747	5076.55	7.48754	11.7562	16.6411	109
0.53169	801.636	1.18235	13.2117	28.4144	172		0.932584	4012.89	5.91871	9.4134	12.0182	63
0.656863	1426.79	2.10442	17.4627	26.1089	305		0.945946	8341.27	12.3028	12.9381	14.4803	74
0.703704	840.265	1.23933	12.315	20.347	148		0.875	3227.66	4.76056	11.1939	16.0893	94
0.612546	2219.91	3.27421	21.5121	28.8195	359		1	708.299	1.04469	6.763	7.45052	35
0.774468	1095.63	1.61598	14.6863	18.8523	164		0.95	918.458	1.35466	7.46084	10.2485	23
0.795775	601.843	0.887675	7.60365	21.5678	94		0.9375	387.895	0.572117	5.24833	7.55848	27
0.810811	1059.82	1.56315	13.7721	19.2896	188		0.722222	460.027	0.678506	10.5484	15.8177	113
0.829493	1082.15	1.59609	13.5368	19.9937	160		0.83871	581.992	0.858395	9.20836	12.9475	82
0.743494	1058.77	1.56161	14.5003	23.913	188		0.87234	4891.08	7.21398	13.1022	13.7027	70
0.71205	3344.6	4.93304	19.4057	36.844	441		0.702532	696.493	1.02728	10.9546	19.5818	90
0.706897	947.431	1.39739	10.2769	26.5226	172		0.903704	3206.33	4.72909	9.97274	16.3481	90
0.75	1268.92	1.87157	13.622	20.4866	148		0.757962	4185.83	6.17378	12.1052	16.8435	82
0.584726	1350.01	1.99116	21.7369	22.6842	219		0.9	381.531	0.562731	6.46997	9.55278	35
0.756477	1595.27	2.35291	13.9653	15.9952	105		0.952381	4249.26	6.26734	9.97459	10.3597	55
0.728291	1483.83	2.18854	15.1517	26.7838	219		0.955556	2828.21	4.1714	8.91349	12.7571	43
0.754864	2229.64	3.28856	11.7193	26.7572	203		0.970588	397.65	0.586505	5.64508	7.58962	27
0.729592	1125.02	1.65933	14.8986	15.7357	137		0.847826	5411.01	7.98084	12.0657	18.4669	86
0.619677	2687.06	3.96322	21.3254	35.1228	457		0.77551	517.338	0.763035	12.7437	14.1946	98
0.86413	3085.3	4.55059	9.75101	22.5753	133		0.983333	2349.66	3.46557	7.72881	9.9779	39
0.707317	1144.38	1.68787	11.382	26.7707	180		0.966667	4223.46	6.2293	10.3009	10.9241	55
0.676	1088.9	1.60605	14.8458	20.3578	141		0.736434	461.893	0.681258	11.6153	16.3722	90
0.622483	2101.54	3.09962	18.4168	38.505	277		0.77451	1093.49	1.61282	10.3924	12.4545	59
0.734375	732.008	1.07966	12.8137	20.0567	137		0.912621	3420.04	5.04431	9.46	13.2216	55
0.881057	10614.3	15.6553	15.9662	17.1864	141		0.719745	596.068	0.879156	9.63222	20.6639	98
0.719595	3155.22	4.65372	23.9299	27.2979	418		0.766423	887.582	1.30912	11.4182	14.7851	74
0.655102	2578.7	3.80339	18.6994	29.8827	262		0.919355	450.13	0.663908	6.91848	11.0623	35
0.705128	1536.75	2.26659	12.0683	22.0201	168		0.951456	2742.23	4.04458	8.05406	15.8732	66
0.67433	1171.28	1.72755	13.9982	23.7628	141		0.810811	344.462	0.508055	7.08978	13.3044	59
0.655172	1158.98	1.70941	10.0527	27.8631	125		0.705357	490.038	0.722769	8.19929	18.4902	74
0.659864	1218.61	1.79737	14.3805	27.408	191		0.875	673.471	0.99332	8.47177	9.57531	55
0.698925	699.4	1.03156	8.36545	26.4298	105		0.954545	371.152	0.547421	6.06245	9.20955	39
0.725557	2934.53	4.32822	19.5726	33.5571	480		0.562842	524.702	0.773897	10.8183	22.108	113
0.681063	3117.23	4.59768	20.0482	32.4938	500		0.616352	476.245	0.702427	11.9305	18.2754	98
0.806122	915.325	1.35004	10.9075	20.9166	168		0.864407	385.951	0.56925	5.5577	12.7966	31
0.850746	412.864	0.608944	6.84663	11.4114	47		0.710983	457.806	0.675231	10.3613	22.2849	109
0.602649	865.733	1.27689	15.2989	23.1437	195		0.68932	376.7	0.555604	10.1144	13.7973	86
0.764912	1545.22	2.27908	15.1634	21.8467	258		0.834711	492.109	0.725825	7.85366	19.8502	82
0.920833	12800.8	18.8802	15.2335	19.5821	125		0.904959	16024.3	23.6346	13.1819	22.4847	121
0.847162	1113.58	1.64245	14.5991	19.6715	148		0.944444	4835.35	7.13179	8.57063	13.0529	63
0.683417	750.95	1.1076	11.2259	21.5482	129		0.585434	2014.71	2.97155	17.0896	25.6646	152
0.70354	903.065	1.33195	13.5372	20.1737	180		0.631579	394.11	0.581283	12.94	16.8644	94
0.689034	2395.1	3.5326	20.762	32.8192	477		0.8125	2976.78	4.39053	12.1098	17.4645	109
0.624398	2862.2	4.22154	24.715	28.1607	395		0.955224	2039.84	3.00861	8.49951	9.81226	39
0.74477	1257.9	1.85532	13.3977	20.9924	188		0.707965	555.025	0.818621	15.4022	19.2647	152
0.531073	1234.6	1.82095	16.8046	29.3915	168		0.533708	485.127	0.715526	10.2574	23.4467	105
0.67803	1245.61	1.83718	13.0252	24.7228	148		0.60274	395.484	0.58331	9.41621	22.3544	98
0.848276	815.751	1.20317	12.5625	14.8039	121		0.616216	496.431	0.732199	13.7429	20.3526	98
0.69883	3087.41	4.5537	19.6214	37.7137	566		0.601504	342.233	0.504769	8.86607	21.4615	94
0.726027	1326.13	1.95595	14.8123	16.9338	180		0.624161	531.698	0.784215	10.6615	19.1762	109
0.68541	2926.79	4.3168	19.4751	36.777	531		0.664179	1016.31	1.49898	7.96418	19.9935	86
0.66787	1128.43	1.66435	9.5151	32.1719	152		0.804348	478.235	0.705361	10.8001	16.7411	102
0.60443	1240.41	1.82951	16.1602	27.4235	172		0.662577	507.036	0.74784	9.32254	23.5548	105
0.751073	1065.27	1.57119	13.4154	21.2116	160		0.905213	6025.75	8.88753	13.2557	19.4546	121
0.656151	1236.43	1.82365	16.3256	21.7969	230		0.695946	496.425	0.73219	10.8343	18.6979	90
0.772727	568.003	0.837762	7.3978	18.0296	102		0.945946	1193.24	1.75994	7.28993	12.444	35
0.674603	481.166	0.709685	8.87824	17.7431	90		0.898551	4369.74	6.44505	12.2909	13.7064	90
0.815603	670.89	0.989513	8.30139	20.5626	105		0.742857	786.185	1.15957	12.7307	23.3684	152
0.69899	2518.57	3.7147	19.9557	27.6671	150		0.942529	3611.99	5.32742	10.1777	10.6273	66
0.783607	1451.89	2.14144	15.2299	23.4532	168		0.758772	5082.63	7.4965	11.2748	24.0344	117
0.717754	3112.74	4.59105	22.065	34.0003	469		0.755208	1252.5	1.84735	11.8032	21.7718	102
0.669291	985.66	1.45378	10.8977	30.035	152		0.689655	663.889	0.979187	11.9424	15.2621	78
0.638889	1172.91	1.72996	11.0053	33.0435	137		0.909091	659.61	0.972876	9.79433	13.9465	70
0.705521	1552.87	2.29037	14.3211	26.6408	227		0.866667	352.322	0.519649	5.76363	13.174	43
0.633229	1404.84	2.07203	13.7046	28.9992	152		0.958763	5960.64	8.7915	9.77621	12.4661	39
0.674009	8997.72	13.271	25.0344	30.0392	336		0.97	6218.55	9.17191	10.1876	12.4416	47
0.786517	952.946	1.40553	13.0881	17.8422	105		0.795775	938.729	1.38456	13.0893	13.7704	105
0.686275	646.922	0.954162	12.3752	16.9915	86		0.747126	1214.63	1.79149	11.1607	21.4674	105
0.817308	550.171	0.811462	8.35013	15.6651	70		0.903226	11351.2	16.7422	13.1962	17.1921	90
0.720165	1074.29	1.5845	13.8892	21.8167	137		0.84058	9579.15	14.1285	12.5511	20.6267	109
0.717557	1224.16	1.80555	13.7102	22.8783	145		0.915663	1423.3	2.09926	8.50269	11.9838	51
0.631961	1634.41	2.41064	17.2417	29.7616	203		0.95082	1546.57	2.28107	7.01712	10.7422	39
0.715596	3177.88	4.68713	23.1234	30.5452	438		0.792411	15401.2	22.7156	21.7472	24.7262	230
0.720648	1209.83	1.78441	9.2013	32.8061	137		0.941176	2772.58	4.08935	9.22771	11.3496	43
0.687023	922.817	1.36109	10.337	31.1645	125		0.913793	3450.91	5.08984	10.8432	12.9324	47
0.704225	1137.71	1.67804	9.4047	34.8643	145		0.825581	7670.89	11.314	13.7397	15.4444	59
0.607046	1503.96	2.21823	15.2361	27.7645	211		0.947368	445.356	0.656867	7.28057	9.70612	35
0.732057	966.411	1.42538	13.6481	18.3554	141		0.776699	7272.61	10.7266	16.1251	22.4693	148
0.666041	2096.21	3.09175	20.6188	33.5318	266		0.744019	11080.1	16.3423	16.8093	28.669	156
0.785294	1737.79	2.56311	18.2851	22.4794	254		0.918367	1973.14	2.91024	7.80322	15.8422	66
0.725738	1360.8	2.00708	13.8808	20.9681	164		1	399.258	0.588876	5.83839	8.8059	23
0.75814	1037.2	1.52979	14.4352	18.6928	160		0.881579	18308.8	27.0042	14.9932	18.1712	94
0.806798	3505.16	5.16985	21.162	31.1391	516		0.844828	1352.03	1.99415	11.2878	12.7068	63
0.807829	3026.63	4.46405	21.6968	29.6731	492		0.861538	3277.95	4.83474	13.9553	17.1119	102
0.648352	588.972	0.86869	12.4892	19.9172	113		0.986486	4343.81	6.4068	8.6627	11.0068	51
0.645907	4598.25	6.78207	20.856	28.9864	449		0.916667	349.491	0.515474	6.02161	10.0898	35
0.860215	3458.6	5.10117	13.0239	17.712	117		1	724.294	1.06828	5.37701	7.21007	31
0.730769	1118.68	1.64997	15.1763	19.3397	156		0.928	4532.74	6.68546	10.6636	14.2038	78
0.694215	884.484	1.30455	11.735	25.8731	145		0.761905	2039	3.00738	8.77405	15.5059	63
0.602025	4849.18	7.15218	27.98	51.029	754		0.808725	28162.1	41.5371	22.4479	30.6819	340
0.645833	804.361	1.18637	10.8597	27.7194	152		0.806723	1150.49	1.69689	9.09427	16.3133	86
0.699571	923.875	1.36265	13.9232	20.0303	141		0.861878	3824.18	5.64038	12.592	17.3762	129
0.572395	2435.46	3.59213	19.9517	40.3782	457		0.874016	588.97	0.868687	11.8705	13.072	98
0.833333	703.639	1.03782	9.75846	18.1841	133		0.915152	12818.4	18.9062	12.6033	15.6682	78
0.779343	1062.45	1.56704	12.9556	20.1732	164		0.946809	3272.87	4.82724	9.22444	12.6899	55
0.730769	1165.15	1.71851	13.1816	21.6944	172		0.978261	852.112	1.2568	6.17973	9.52821	27
0.675439	974.126	1.43676	14.4074	18.5134	184		0.662722	814.643	1.20154	9.04969	23.3822	109
0.6	2765.82	4.07938	17.1058	41.3134	508		0.967742	2029.91	2.99397	9.29371	12.6747	39
0.857143	432.175	0.637426	6.85313	14.5923	51		0.847826	15241.7	22.4804	11.1551	24.0097	117
0.701245	1026.35	1.5138	13.924	20.4582	172		0.741036	5879.17	8.67134	13.8729	22.4499	133
0.71987	1175.42	1.73366	15.4571	22.6851	227		0.87619	2947.33	4.34709	8.41961	15.606	47
0.699275	1129.98	1.66664	16.3582	23.0864	195		0.744526	619.504	0.913723	12.7036	13.4074	94
0.688776	3999.03	5.89828	22.3133	28.9652	453		0.867188	590.123	0.870387	11.7372	13.2183	98
0.56	880.482	1.29865	10.5784	32.6438	145		0.937173	16183.7	23.8697	12.9907	18.08	74
0.719008	3383.87	4.99095	20.1048	32.1247	516		0.980769	917.589	1.35338	6.49579	10.3345	31
0.9	3856.5	5.68806	11.9681	15.5098	78		0.866667	603.378	0.889938	7.60435	12.2266	47
0.75	894.588	1.31945	9.00259	22.2016	129		0.755725	2053.81	3.02922	10.2469	16.1411	47
0.707317	1753.35	2.58606	17.0233	26.0562	266		0.796196	6953.86	10.2564	18.4849	24.3276	211
0.743429	10225.4	15.0817	22.4476	40.3105	418		1	3181.35	4.69226	8.24245	10.5361	39
0.810651	1029.06	1.51779	11.5351	17.82	113		0.938567	13555.2	19.9929	14.8529	24.3274	90
0.707317	3074.28	4.53434	20.9769	34.0941	504		0.966667	427.236	0.630142	7.94922	9.45531	31
0.788462	1184.92	1.74767	15.2062	16.2009	188		0.83871	4147.41	6.11712	11.7931	18.534	90
0.820106	1027.11	1.51491	13.1824	17.5596	168		0.917355	1391.88	2.05292	10.219	14.6228	35
0.711382	1067.53	1.57452	15.7536	19.6981	176		0.93	1548.26	2.28357	9.98619	12.2852	35
0.678733	970.783	1.43183	13.4596	21.7731	156		0.876404	1118.48	1.64967	9.20769	12.3874	51
0.5917	3015.34	4.4474	22.5845	37.2959	496		0.845528	1891.23	2.78943	9.62722	16.0504	55
0.753363	1060.89	1.56473	13.5515	19.5174	203		0.784861	6277.44	9.25876	14.692	21.2646	117
0.78341	4082.48	6.02135	17.7565	27.0333	316		0.723926	5097.07	7.5178	14.2253	27.6986	164
0.748593	2865.73	4.22675	20.3424	28.8703	418		0.786885	53290.9	78.6001	26.6247	33.3627	289
0.762887	816.32	1.20401	11.6346	20.2949	164		0.919355	815.574	1.20291	5.76208	13.188	39
0.654762	823.739	1.21495	13.2794	23.2967	180		0.905325	7112.14	10.4899	13.1015	15.9612	94
0.761421	886.559	1.30761	12.1684	19.8899	180		0.99	2702.73	3.98633	10.326	12.7927	47
0.566489	1349.46	1.99035	19.4026	26.3834	191		0.95	649.313	0.957689	6.37455	7.77977	27
0.814332	2849.65	4.20302	22.5441	30.9785	453		0.899329	6447.47	9.50955	9.25174	20.2555	82
0.76555	902.276	1.33079	13.51	18.3586	172		0.656388	1131.43	1.66877	9.70642	28.2783	102
0.618605	901.983	1.33036	12.4149	21.5382	164		0.936937	2682.76	3.95687	9.50224	15.0598	59
0.767442	1113.04	1.64166	12.3234	22.2092	121		0.948276	976.485	1.44024	7.53455	9.72839	47
0.735	1044.24	1.54018	14.1336	18.3377	109		0.922414	2803.43	4.13486	8.76601	16.2184	63
0.81068	1181.65	1.74284	14.1119	17.642	137		0.915493	1665.61	2.45665	7.84186	10.9507	35
0.590288	2981.81	4.39795	23.2341	31.994	352		0.89404	3671.49	5.41518	11.1926	16.0942	86
0.677215	1645.31	2.4267	16.6551	21.6605	168		0.919643	2238.21	3.30119	9.00621	15.2883	70
0.646288	3023.05	4.45878	21.2696	35.8338	348		0.948718	717.26	1.0579	7.8141	12.3371	55
0.70639	3232.77	4.7681	21.0404	30.9229	332		0.830189	7043.85	10.3892	11.9905	29.8152	156
0.767296	869.377	1.28227	10.2052	19.4306	94		0.736842	577.562	0.851861	11.2398	15.4301	113
0.768638	2083.34	3.07277	19.4668	22.386	297		0.95	4116.42	6.07141	8.90784	14.1153	59
0.699074	1052.37	1.55217	11.4291	23.0495	141		0.828829	520.712	0.768012	8.04144	17.536	117
0.79646	1139.08	1.68006	13.772	20.8407	152		0.969697	466.943	0.688707	4.96732	8.42848	27
0.788079	723.407	1.06697	13.0561	14.7104	82		0.960784	672.847	0.992399	7.45205	8.55499	31
0.612033	1535.43	2.26464	24.1272	25.233	309		0.735955	1245.94	1.83767	11.8428	18.7167	94
0.618605	744.152	1.09757	13.1516	20.0175	168		0.94	2641.72	3.89635	10.973	11.4404	63
0.789474	496.293	0.731995	10.873	13.5318	117		0.961905	2468.99	3.64157	9.31567	14.0087	74
0.67128	2976.42	4.39	20.557	29.4625	539		0.986842	2484.13	3.66391	8.04346	12.1591	55
0.646127	2651.92	3.91139	19.8083	32.6469	488		0.83908	6856.04	10.1122	13.6653	15.3964	86
0.66725	3156.03	4.65491	19.479	32.6008	477		0.870968	7254.8	10.7003	11.9722	15.9995	82
0.742424	521.693	0.769458	10.3949	16.5242	102		0.892857	4686.94	6.91289	11.2619	20.8732	121
0.87027	1070.37	1.57871	13.7288	16.436	145		0.92268	5594.54	8.25154	14.6329	16.1172	102
0.747664	419.442	0.618646	6.43736	20.1588	98		0.884058	6277.4	9.25871	14.9446	17.1173	98
0.567055	2394.07	3.53108	19.6161	36.6718	574		0.953846	1859.56	2.74272	8.07244	10.045	43
0.734783	970.119	1.43085	12.0244	22.8458	188		0.542453	567.093	0.83642	14.2691	22.3287	125
0.829016	943.034	1.39091	12.9478	17.286	168		0.952096	12332.2	18.189	13.3959	15.5864	117
0.699571	968.015	1.42775	12.3735	22.2345	176		0.90411	3845.74	5.67218	9.49394	18.8133	74
0.704918	631.31	0.931136	10.6769	13.8606	98		0.737374	21381.2	31.5357	20.9647	26.5367	215
0.591954	509.117	0.75091	9.90609	23.3514	102		0.730897	4783.4	7.05516	12.8367	27.9931	156
0.751323	878.485	1.2957	13.5059	18.2188	164		0.969697	1720.98	2.53832	8.39767	9.97347	39
0.71875	978.204	1.44278	9.94209	30.564	172		0.856305	11596.9	17.1046	14.996	27.2582	156
0.645244	1403.45	2.06999	18.455	25.7117	305		0.84252	3581.22	5.28204	11.5972	13.6955	59
0.740385	8894.18	13.1183	16.0171	23.701	203		0.881356	501.032	0.738986	6.23713	12.3267	23
0.626667	996.341	1.46953	13.5483	21.9274	219		0.969231	576.688	0.850573	7.72524	10.7325	55
0.65	996.153	1.46925	13.8213	21.0979	141		0.96	472.739	0.697255	7.03278	9.09966	39
0.641509	2595.35	3.82795	22.393	31.5154	457		0.886364	4674.07	6.89391	10.1011	20.8686	94
0.883721	1105.44	1.63044	11.5796	18.9775	148		0.981481	689.998	1.0177	7.33776	9.4214	27
0.650075	2960.77	4.36691	19.9059	34.0108	496		0.973684	12318.2	18.1685	12.2284	15.5938	66
0.767677	974.098	1.43672	14.5212	18.4406	145		0.94	387.327	0.571278	5.45541	11.766	35
0.936842	3867.26	5.70392	10.2552	11.6838	59		0.9625	1081.74	1.59549	9.10872	11.3131
0.780612	1011.1	1.4913	14.6201	16.927	145		0.785714	596.842	0.880298	6.92545	14.3636	47
0.539286	877.852	1.29477	17.5637	19.9507	203		0.893204	1382.31	2.0388	9.83534	13.8245	59
0.60177	860.537	1.26923	12.02	25.6084	172		0.666667	356.666	0.526056	10.6057	12.513	35
0.661261	2090.62	3.08351	21.4647	26.8178	387		0.955882	974.228	1.43691	8.59863	9.85352	39
0.665227	1829.95	2.69905	18.126	29.2538	395		0.910761	32294.1	47.6314	15.6138	29.3837	164
0.587912	3762.33	5.54916	17.5872	33.3337	320		0.93617	528.869	0.780042	6.90902	8.31497	35
0.634409	1085.93	1.60167	16.7022	20.5708	211		0.965517	3203.2	4.72448	8.59141	12.7188	51
0.667969	920.671	1.35792	12.4228	26.1115	168		0.877863	1861.56	2.74567	8.90231	17.4779	78
0.66881	1079.03	1.59148	17.6532	21.8866	238		0.901639	453.915	0.669492	7.87947	9.62257	31
0.636704	1114.97	1.64449	15.1945	20.5197	176		0.807107	4308.62	6.3549	13.1748	19.2981	105
0.706587	677.525	0.999299	12.185	18.288	152		0.958333	2438.74	3.59696	8.79112	10.1756	47
0.725352	758.901	1.11932	10.8085	16.5564	125		0.927711	3322.68	4.90071	11.5791	17.6881	90
0.824176	985.356	1.45333	14.1852	15.5129	164		0.616279	8631.82	12.7313	17.7518	31.2333	188
0.792453	879.854	1.29772	10.9322	17.2878	145		0.774648	4562.68	6.72961	8.14461	22.5382	94
0.604651	2741.86	4.04405	20.8154	33.489	488		0.792899	1038.92	1.53233	12.2148	16.6808	148
0.669456	1010.48	1.49039	10.2165	26.4855	168		0.796992	822.275	1.2128	7.84913	22.0583	113
0.711893	3339.2	4.92508	21.8395	31.2353	508		0.73822	651.805	0.961365	11.8133	19.8469	129
0.59593	1152.16	1.69934	14.4464	30.5861	191		0.739884	543.251	0.801255	10.9189	19.3173	113
0.678862	1078.67	1.59095	14.085	22.3214	188		0.954955	5086.52	7.50225	11.0588	12.768	51
0.611594	1163.16	1.71557	14.6695	30.2704	191		0.658009	671.727	0.990748	14.5889	21.206	125
0.637097	1928.07	2.84377	13.636	33.3549	238		0.716102	724.057	1.06793	12.9054	23.0661	184
0.771429	1063.65	1.56881	13.1235	14.9449	129		0.904192	5514.96	8.13417	10.954	18.6953	98
0.764486	3263.63	4.81361	21.7152	27.7541	449		0.722973	441.041	0.650503	10.671	18.4001	98
0.756637	910.755	1.3433	11.6902	24.5603	172		0.93617	2324.14	3.42793	8.6203	13.1842	51
0.699825	2478.8	3.65605	22.3558	28.5492	363		0.678457	4885.74	7.2061	16.6161	21.972	133
0.740672	2608.37	3.84715	21.7458	28.9685	348		0.586498	717.903	1.05885	14.1897	22.6926	152
0.603399	1256.79	1.85367	15.876	26.966	238		0.698305	4885.18	7.20528	15.7574	21.5606	145
0.914286	529.872	0.781521	9.33097	14.6911	70		0.975	903.703	1.3329	6.32613	8.02698	31
0.839572	1151.33	1.69813	13.3951	16.9299	141		0.90566	6681.74	9.85507	10.4277	18.5445	74
0.64	681.135	1.00462	12.7727	19.5941	109		0.90411	614.284	0.906023	7.39876	12.2434	39
0.716981	908.788	1.34039	11.2577	24.3682	180		0.987013	1854.19	2.73479	8.61019	11.3965	59
0.754717	682.863	1.00717	13.2705	21.0527	152		0.703947	561.376	0.827988	11.6477	17.9884	94
0.768	960.623	1.41685	8.8417	19.0183	105		0.670732	433.767	0.639774	11.1555	21.13	90
0.869198	1145.29	1.68923	13.9346	21.167	211		0.569038	510.395	0.752795	17.8855	21.1834	78
0.714286	2461.92	3.63115	18.8641	32.0026	414		0.6875	554.876	0.818401	9.74553	22.417	98
0.718147	1004.61	1.48173	15.9694	23.1271	180		0.646067	494.528	0.729392	15.1267	17.0176	117
0.857868	992.927	1.46449	11.827	20.3098	145		0.643564	483.663	0.713367	14.5638	20.9294	98
0.694064	961.579	1.41826	13.089	20.2139	188		0.743802	400.564	0.590802	9.11192	18.2119	86
0.779487	1058	1.56046	12.1391	19.3316	133		0.959596	3515.98	5.18581	9.21267	13.5442	51
0.713568	979.983	1.4454	11.0541	22.3667	160		0.614943	442.785	0.653075	11.2404	22.7604	109
0.634146	888.326	1.31022	13.442	24.228	188		0.941176	4079.22	6.01655	10.1694	14.258	51
0.662222	923.644	1.36231	10.732	25.8386	180		0.944444	657.353	0.969548	7.792	8.6827	51
0.846154	361.125	0.532633	6.73905	12.4926	51		0.927536	15683.2	23.1315	12.4596	20.1205	78
0.677083	2959.96	4.36572	14.9421	23.6882	184		0.974026	1161.48	1.7131	9.17081	10.6075	51
0.69145	1090.54	1.60847	16.7853	18.8452	184		0.883803	12240	18.053	15.3668	21.8758	160
0.618644	815.455	1.20274	12.9944	22.5427	164		0.807692	10011	14.7655	15.9827	18.7073	125
0.644737	2756.56	4.06572	19.8595	32.5109	477		0.909091	2840.16	4.18903	9.32072	15.8319	63
0.78	1066.9	1.5736	10.15	22.4371	180		0.948718	3710.98	5.47342	11.8829	12.2643	78
0.644809	735.131	1.08426	11.8142	18.5617	137		0.822857	2544.3	3.75266	12.9732	16.4305	113
0.615804	1319.34	1.94593	16.1987	25.7757	195		0.888112	3808.61	5.61741	11.1392	16.1238	70
0.561905	1410.69	2.08067	18.5094	29.0895	266		0.784483	432.562	0.637997	10.7758	14.0352	82
0.757576	971.077	1.43227	12.3845	19.5798	195		0.737143	1921.89	2.83465	17.6182	23.8239	262
0.660959	1148.89	1.69452	16.726	22.9742	184		0.719023	11165.4	16.4682	15.4065	40.0437	301
0.80117	744.992	1.09881	12.7818	15.35	172		0.632353	426.304	0.628766	9.39656	20.0466	98
0.648746	2196.74	3.24002	22.1079	27.7278	480		0.928571	389.406	0.574346	5.70172	9.25413	27
0.708333	2526.63	3.7266	17.9374	26.3158	395		0.885609	4692.39	6.92092	16.559	19.3294	148
0.646091	910.954	1.34359	13.045	26.1631	176		0.788644	7986.28	11.7792	15.8486	23.4426	148
0.641256	894.04	1.31864	13.1796	21.6782	168		0.960784	784.813	1.15754	6.85593	9.3777	35
0.762431	825.775	1.21796	13.6018	16.098	168		0.978723	1048.78	1.54688	9.85161	12.2639	59
0.778261	970.81	1.43187	14.261	19.5032	168		0.883721	426.636	0.629257	8.46437	12.676	43
0.747899	2783.66	4.10569	23.3159	28.9346	582		0.934211	382.677	0.564421	6.60834	15.1508	43
0.732673	988.908	1.45857	11.1588	20.8913	125		0.923077	8802.22	12.9826	14.6819	16.9982	78
0.659574	1049.09	1.54733	10.9716	28.6325	168		0.90099	1876.99	2.76843	8.5327	14.7979	51
0.565693	986.061	1.45437	11.2651	27.9977	191		0.953488	389.332	0.574236	6.48682	8.27215	43
0.734177	796.478	1.17475	12.6422	15.5327	133		0.890244	567.628	0.83721	8.41949	11.785	78
0.675579	2728.85	4.02485	22.2784	27.6219	582		0.665414	885.219	1.30563	14.3696	26.3242	113
0.583851	1484.48	2.1895	10.8605	34.2235	141		0.989011	1051.85	1.55141	9.33912	12.5062	59
0.786996	2574.98	3.79791	20.2226	25.5314	414		0.932292	12897.2	19.0224	13.2027	18.0102	90
0.642147	4976.55	7.34005	18.7616	30.0879	250		0.978723	1728	2.54868	6.50775	9.19964	39
0.703863	954.03	1.40712	13.0109	20.8206	195		0.802469	829.903	1.22405	14.3089	23.127	141
0.822335	1120.35	1.65244	12.299	19.7663	125		0.914573	7575.82	11.1738	12.4513	19.7367	121
0.62766	882.344	1.30139	16.3671	22.7317	203		1	2916.33	4.30137	8.57375	10.2457	43
0.723982	1141.76	1.68401	14.465	18.5716	160		0.981481	754.629	1.11302	7.12898	9.63134	23
0.704225	12310	18.1563	15.1081	39.4936	293		0.92053	3433.14	5.06363	13.4056	13.625	121
0.948276	535.457	0.78976	6.30015	11.5949	47		0.775194	7545.4	11.1289	15.2206	19.9547	129
0.869369	6549.46	9.65997	12.5317	20.9998	129		0.843373	395.135	0.582795	6.49717	15.4829	51
0.907895	2266.09	3.34231	9.37568	9.97856	59		0.923077	2450.93	3.61494	10.3093	17.1218	66
0.673043	2449.79	3.61325	19.2412	31.4694	551		1	353.537	0.52144	6.67705	8.59326	27
0.716346	747.037	1.10182	13.2789	18.6632	180		0.981132	713.629	1.05255	7.43914	9.24136	31
0.798913	798.3	1.17743	10.9424	21.5991	145		1	394.645	0.582073	6.90349	8.1525	31
0.706667	1045.51	1.54205	14.2089	20.0229	141		0.702128	505.806	0.746026	12.2056	13.5985	63
0.589474	1675.31	2.47096	19.4291	28.6763	148		0.777778	700.414	1.03306	10.5368	17.6828	78
0.710526	1056.05	1.5576	11.8818	21.2253	160		0.860317	15399	22.7124	18.8931	20.7894	160
0.754902	1069.31	1.57715	14.5813	16.3509	184		0.928571	4434.98	6.54127	9.19271	13.0576	63
0.792961	3379.73	4.98485	22.0325	25.14	445		0.89011	10949.3	16.1494	12.4961	17.942	102
0.726368	984.531	1.45211	8.89527	26.9329	160		0.840708	2066.11	3.04736	8.41615	16.94	66
0.64466	2104.59	3.10412	19.5404	31.9388	430		0.622642	2292.3	3.38097	13.3528	22.6939	125
0.719457	1013.15	1.49432	14.858	17.4953	172		0.865672	874.709	1.29013	9.63261	16.855	105
0.759615	621.833	0.917158	7.91495	17.2027	98		0.738562	543.411	0.801491	10.562	17.8841	121
0.62766	1309.94	1.93206	12.2855	25.8544	176		0.803681	582.452	0.859074	10.6177	20.3208	125
0.716346	6243.79	9.20913	21.6317	31.7605	457		0.73262	787.945	1.16216	13.0727	18.4079	117
0.660754	2143.01	3.16077	19.8978	30.8574	293		0.720339	450.934	0.665094	10.3693	15.9708	82
0.670588	1084.51	1.59958	12.8965	24.0297	172		0.944444	1576.4	2.32507	7.99425	11.1171	43
0.747126	975.787	1.43921	12.8982	16.532	152		0.655844	458.405	0.676113	10.4436	21.1301	90
0.742248	3217.64	4.74578	21.4917	26.8311	422		0.576687	393.409	0.580249	11.7204	20.1181	90
0.785714	982.664	1.44936	13.3111	16.2344	152		0.686391	486.832	0.718042	9.24157	22.9745	113
0.676471	1390.45	2.05081	13.6837	21.0454	180		0.719008	392.713	0.579223	10.3108	14.6839	94
0.529412	1073.09	1.58273	14.3761	30.9898	176		0.937984	5598.35	8.25716	10.6288	14.8857	90
0.664463	2389.99	3.52506	22.3806	30.7621	512		0.716312	517.237	0.762887	10.7305	18.2903	90
0.63913	753.769	1.11175	13.452	21.0605	145		0.910448	6414.79	9.46134	11.0163	14.7919	59
0.62116	1080.57	1.59377	14.5504	27.6452	199		0.738095	468.49	0.690989	11.8866	13.6206	98
0.655678	1146.5	1.691	10.3697	31.1594	184		0.783217	537.576	0.792885	10.0109	17.2629	125
0.675676	1045.98	1.54274	16.0691	19.2605	168		0.778846	928.744	1.36983	13.9543	18.1421	164
0.68254	1154.09	1.70219	11.8963	25.2287	168		0.927711	2545.74	3.75477	8.39313	12.2846	66
0.612346	1612.52	2.37834	17.0382	27.0759	324		0.92	720.63	1.06288	8.25159	11.053	55
0.663934	1061.17	1.56515	13.4859	24.8266	137		0.923913	433.378	0.6392	7.84083	14.8328	90
0.70639	3367.73	4.96716	19.1307	33.716	410		0.596899	784.402	1.15694	16.8435	19.0012	145
0.620384	3193.91	4.71078	23.7096	32.8221	484		0.752294	453.149	0.668362	8.5052	16.3191	78
0.672783	3025.27	4.46205	23.7759	31.1968	426		0.973333	1523.21	2.24663	7.88602	12.0689	47
0.773694	2783.4	4.10531	20.1626	28.4899	371		0.811659	5124.27	7.55792	11.8331	22.0677	121
0.67623	966.075	1.42489	10.6621	27.4609	137		0.674797	409.996	0.604714	7.62846	22.9862	78
0.692708	2680.49	3.95353	19.9477	32.0344	469		0.685897	442.053	0.651996	7.61902	25.3601	94
0.7	2099.56	3.0967	13.7668	23.0974	148		0.788889	564.607	0.832754	8.07407	14.7635	66
0.709459	2803.34	4.13472	22.1255	29.9569	375		0.71831	439.968	0.64892	8.57788	21.1786	86
0.574576	2177.19	3.21119	19.0172	33.6941	410		0.870968	364.616	0.537781	5.92471	13.0783	47
0.843902	1265.32	1.86625	14.31	17.6164	219		0.898089	3482.83	5.13692	10.5935	18.2286	98
0.78534	1214.69	1.79157	13.0921	16.711	191		0.628319	350.776	0.517369	8.07098	17.6608	86
0.625397	2030.78	2.99525	18.0491	35.926	352		0.722222	366.038	0.539879	4.80951	26.8994	90
0.722365	9459.77	13.9525	17.9309	24.6515	203		0.947917	838.685	1.237	8.9926	13.3985	74
0.658385	1448.47	2.13639	15.4183	23.7439	234		0.787879	454.9	0.670944	5.55266	27.0635	86
0.755814	909.264	1.3411	9.7175	19.8978	117		0.471774	463.43	0.683524	17.7968	21.805	125
0.532819	629.72	0.92879	13.9123	25.0194	117		0.674603	367.724	0.542365	5.64327	25.962	74
0.673913	892.796	1.31681	10.6722	25.3949	176		0.815534	349.227	0.515085	9.45576	15.4174	82
0.693227	826.185	1.21856	13.9353	20.711	195		0.673759	449.312	0.662702	6.15388	26.9679	90
0.611913	2155.28	3.17887	19.0608	32.3881	379		0.788462	474.181	0.699382	5.55305	23.296	86
0.587302	941.308	1.38836	12.3059	26.2411	180		0.754717	401.406	0.592044	6.23617	21.8068	70
0.613139	1081.43	1.59503	14.9045	23.1791	188		0.841176	4863.94	7.17395	13.1849	16.409	70
0.677686	3089.92	4.55741	21.2482	32.1993	484		0.65	387.46	0.571475	7.98331	22.66	78
0.689266	1495.72	2.20608	19.3627	21.908	254		0.895522	483.095	0.71253	7.72558	10.802	51
0.573314	3307.37	4.87812	20.8508	33.1572	391		1	1586.09	2.33936	7.50031	9.32086	35
0.677606	2823.49	4.16445	19.7088	28.0872	418		0.809524	365.648	0.539304	8.61855	16.4508	66
0.677686	500.132	0.737658	12.3576	13.9148	82		0.776119	429.125	0.632928	6.4536	24.7003	82
0.604096	1098.52	1.62023	11.0583	30.9962	172		0.828283	1225.57	1.80762	9.71274	13.1448	70
0.630068	2612.89	3.85382	20.7126	32.3266	457		0.656716	369.349	0.544762	10.067	18.5285	74
0.721393	901.801	1.33009	14.9801	17.9184	172		0.729167	399.143	0.588707	8.45887	14.5701	70
0.6	1551.16	2.28785	17.9521	25.7333	273		0.698925	610.175	0.899963	11.3373	21.5034	117
0.622837	1102.73	1.62645	15.4021	24.8669	164		0.654135	393.469	0.580337	11.6579	15.4222	66
0.704918	1281.84	1.89062	16.2382	19.1111	172		0.663934	344.241	0.507731	7.66934	22.2991	86
0.557522	1243.52	1.8341	15.6755	29.8979	199		0.666667	376.648	0.555528	6.91779	24.2961	78
0.803191	1126.35	1.66128	11.3116	20.8261	156		0.783333	591.167	0.871928	10.9796	12.9114	94
0.62987	2755.96	4.06484	24.0991	28.6748	488		0.543554	771.18	1.13743	16.7558	24.5716	176
0.717672	2363.98	3.4867	19.9913	26.9553	430		0.904348	2939.15	4.33503	10.4271	13.4331	70
0.61	2169.3	3.19955	20.4565	31.068	461		0.747126	393.742	0.58074	5.98951	17.0486	86
0.73516	979.316	1.44442	11.681	23.0281	172		0.913669	5338.76	7.87428	10.1381	17.0701	86
0.528902	991.763	1.46278	16.3802	25.7653	223		0.931624	4032.94	5.94829	9.04029	15.9319	55
0.768519	493.367	0.72768	9.73793	13.371	113		0.698113	629.739	0.928819	8.5174	23.8949	94
0.682456	2747.3	4.05206	18.4948	35.2285	512		0.673759	366.924	0.541186	10.4332	19.0527	74
0.706977	1024.7	1.51135	12.0849	22.2506	176		0.608696	351.176	0.517959	11.5722	17.4845	82
0.597701	2028.3	2.99159	20.5314	30.461	418		0.951613	591.603	0.87257	7.04788	11.5838	47
0.77686	3310.42	4.88263	20.7482	26.9363	449		0.868421	5726.89	8.44674	11.1896	12.5246	66
0.681159	1302.45	1.92101	19.3322	25.3077	316		0.97561	4450.08	6.56354	8.91808	11.614	51
0.598726	595.094	0.877719	13.3235	18.3864	105		0.896907	2170.17	3.20084	8.39809	13.6721	70
0.594937	1265.77	1.86692	19.1101	24.1059	238		0.586667	341.164	0.503191	11.3016	19.3782	94
0.798122	1134.93	1.67393	14.649	17.6068	176		0.632258	515.375	0.76014	12.0133	19.7271	98
0.817391	587.231	0.866122	8.06652	17.1128	90		0.720721	362.748	0.535026	5.93493	22.1723	74
0.692615	3118.78	4.59997	16.1047	34.5145	367		0.843137	1432.92	2.11345	8.03763	15.0576	63
0.836364	593.625	0.875553	8.11042	16.1667	105		0.664634	494.596	0.729492	8.70578	25.4304	109
0.792453	503.767	0.743019	9.84952	13.7526	86		0.646067	500.918	0.738817	12.4117	21.4486	105
0.741784	1317.8	1.94366	12.9307	19.6851	199		0.588235	553.603	0.816523	15.6207	20.5751	129
0.763736	889.352	1.31173	12.472	17.7123	148		0.699187	406.194	0.599107	7.12943	21.118	90
0.52901	935.288	1.37948	14.954	27.4361	168		0.974359	383.406	0.565495	5.91585	8.55561	27
0.602113	1012.75	1.49373	13.3511	24.7165	176		0.933333	784.391	1.15692	7.86196	9.36118	31
0.574627	1712.83	2.5263	19.4001	22.1371	324		0.938144	1451.97	2.14155	8.56869	13.9261	55
0.593583	790.525	1.16597	10.9602	21.7652	160		0.768595	495.502	0.730829	8.97071	16.9833	86
0.670498	2785.09	4.1078	20.1006	28.2557	395		0.905263	2175.28	3.20838	8.6786	13.4886	70
0.704348	939.966	1.38638	11.9838	23.8366	191		0.986842	4460.01	6.57819	8.42785	11.5703	51
0.664825	3442.23	5.07703	23.4635	25.3334	480		0.925234	5806.77	8.56456	10.8372	12.9969	66
0.649842	15939.4	23.5095	22.9685	30.4555	484		0.933333	588.211	0.867568	6.8733	11.0802	47
0.722467	1822.24	2.68767	14.4466	18.5764	184		0.607362	347.162	0.512039	11.4667	17.3646	78
0.760181	475.377	0.701146	12.9689	21.0757	152		0.794643	342.244	0.504785	4.89531	26.661	74
0.90625	21385.9	31.5426	16.7793	18.7126	145		0.683453	351.608	0.518596	8.55187	20.0583	78
0.594752	2786.98	4.11059	21.2466	36.3165	469		0.731183	352.766	0.520304	8.97024	13.3409	70
0.656522	949.49	1.40043	13.6724	19.6127	195		0.949153	3542.84	5.22543	10.4656	14.0547	55
0.730483	2780.79	4.10146	23.9145	25.704	461		0.983871	911.394	1.34424	8.07322	9.80859	47
0.714765	959.773	1.41559	12.8926	25.7481	172		1	2738.1	4.03849	6.82985	9.71995	27
0.470588	721.031	1.06347	17.873	21.9572	137		0.833333	478.492	0.705741	8.24811	11.1501	43
0.542308	842.53	1.24267	15.6673	21.2524	145		0.901786	2389.77	3.52474	11.4527	11.7405	63
0.640909	809.068	1.19332	12.7016	19.0249	164		0.98	637.238	0.939879	6.92222	9.32887	31
0.797619	1115.91	1.64589	12.1952	16.1273	148		0.637584	393.952	0.58105	9.36799	20.9238	86
0.716346	989.863	1.45998	13.9822	18.1161	180		0.606897	341.548	0.503758	9.06813	21.5839	74
0.623656	1100.91	1.62376	12.1837	29.414	180		0.65942	452.575	0.667514	10.6741	17.4222	90
0.537549	966.853	1.42604	10.239	28.0217	141		0.784	426.543	0.62912	11.9278	14.2498	102
0.553846	1278.67	1.88595	17.4096	27.6308	215		0.789116	1391.47	2.05231	9.35387	22.3076	94
0.698492	1783.84	2.63104	17.3008	26.6157	383		0.670807	557.363	0.822069	11.2527	20.5492	98
0.703947	683.27	1.00777	10.0007	18.3969	109		0.707143	520.575	0.76781	9.44581	20.6195	78
0.706349	579.851	0.855237	11.4477	14.4356	102		0.77551	2413.45	3.55965	12.1162	18.6845	121
0.679487	800.134	1.18014	12.1839	16.3924	125		0.854985	7813.05	11.5237	17.771	23.3838	238
0.746479	2218.17	3.27164	13.6232	19.1734	172		0.8125	470.426	0.693844	6.88163	17.1395	63
0.619651	3013.17	4.4442	19.0774	33.9354	449		0.953488	508.607	0.750158	5.97124	9.25755	27
0.669173	1982.93	2.92468	18.8423	25.0367	223		0.703704	378.376	0.558077	7.5915	19.261	70
0.730435	1149.76	1.6958	11.3012	25.4996	180		0.629834	507.081	0.747907	11.6218	21.1775	102
0.634573	1718.94	2.53532	22.2684	23.2927	434		0.686441	378.075	0.557632	5.55994	26.7644	82
0.586572	2217.84	3.27115	21.0423	28.633	418		0.940476	1225.38	1.80734	9.64612	10.9003	63
0.736957	2616.56	3.85923	21.1103	24.5772	418		0.878788	347.291	0.512229	6.69105	12.8144	55
0.665354	1172.18	1.72887	13.1083	24.3776	180		0.789474	624.205	0.920657	7.12419	20.2372	90
0.626446	2487.09	3.66828	20.389	34.1102	559		0.641221	374.654	0.552588	11.5226	16.4323	90
0.588589	1178.71	1.73851	15.089	24.7976	254		0.747748	407.801	0.601477	10.3196	13.2592	94
0.625	1046.93	1.54414	13.7081	23.8299	207		0.65	453.853	0.6694	11.5093	19.2879	86
0.662338	1084.43	1.59945	13.8508	20.6684	184		0.745902	671.275	0.990081	10.9796	13.4965	102
0.806818	721.364	1.06396	12.4102	17.8449	176		0.728	391.904	0.578029	7.46672	22.2377	86
0.748538	866.152	1.27751	12.2297	16.7897	168		0.787037	466.812	0.688513	7.98221	16.4802	74
0.659193	902.474	1.33108	13.0399	20.1742	180		0.978723	568.602	0.838645	6.75481	8.82874	27
0.778302	1051.86	1.55142	13.0982	19.6742	180		0.627907	509.604	0.751629	10.9834	20.9915	82
0.653061	992.903	1.46446	9.93655	30.3867	188		0.981481	1381.23	2.03722	7.27484	9.44537	31
0.692308	993.974	1.46604	10.8732	24.8013	211		0.641379	447.749	0.660396	10.9965	18.9045	78
0.524138	909.488	1.34143	11.9127	29.0277	203		0.622222	390.987	0.576677	7.02189	26.3817	82
0.554098	851.805	1.25635	16.4398	21.6777	242		0.858779	15297.4	22.5626	15.9878	19.6488	160
0.497283	942.212	1.38969	16.0287	25.0955	266		0.838235	10925.6	16.1144	12.6573	25.5804	121
0.715789	639.133	0.942674	7.50044	16.3032	82		0.986842	4024.5	5.93584	9.37866	10.4438	55
0.632184	799.975	1.1799	11.6793	18.7147	137		0.947368	1461.19	2.15515	8.89218	11.1061	66
0.6	863.624	1.27378	11.4559	18.3531	156		0.958333	375.103	0.553249	6.35634	9.92309	27
0.658635	1095.08	1.61517	8.30266	32.4186	164		0.828829	342.599	0.505308	5.39422	24.7793	70
0.627451	639.133	0.942674	15.9083	19.745	156		0.935484	3162.31	4.66417	9.37917	12.4041	55
0.656716	3025.71	4.4627	17.5293	32.9665	473		0.643678	479.811	0.707686	10.2265	22.9275	105
0.888298	975.778	1.4392	13.3712	17.3808	176		0.775	2350.51	3.46682	10.3925	24.9024	121
0.751131	1018.27	1.50188	15.8442	17.1582	223		0.846154	866.246	1.27765	9.73259	10.9465	47
0.554622	1330.41	1.96226	20.6518	23.0585	246		0.902564	6295.27	9.28506	13.6752	18.0488	117
0.811429	993.222	1.46493	12.4106	16.9342	172		0.621891	654.4	0.965192	11.5012	23.8102	102
0.635246	1036.06	1.52811	10.5085	29.0576	207		0.75	437.755	0.645656	5.89165	26.144	90
0.623214	2438.5	3.59661	22.6106	27.1962	484		0.795082	548.333	0.808751	11.6571	12.7494	90
0.672489	983.088	1.44998	11.7836	25.5468	191		0.87	11112.7	16.3904	10.5183	22.88	113
0.694175	831.401	1.22626	11.3254	22.2293	184		0.650485	421.804	0.62213	4.57225	26.3411	74
0.555556	944.444	1.39298	17.0838	23.5003	195		0.963636	3880.27	5.72311	11.0688	12.3564	47
0.844595	701.416	1.03454	12.2135	14.8774	195		0.853211	755.494	1.1143	9.20261	14.2727	59
0.710145	524.496	0.773593	9.51225	17.2721	117
0.779817	529.734	0.781318	10.4695	13.6485	98			1.22691e+06
0.588235	1188.09	1.75234	13.8962	27.5168	191
0.847953	1282.57	1.8917	13.0733	16.7199	160
0.657371	997.048	1.47057	12.4751	23.4458	211
0.565104	1680.27	2.47827	18.7079	22.8613	262
0.589394	2680.71	3.95385	21.3297	31.4684	480
0.662289	2807.3	4.14056	18.7582	29.7496	449
0.604478	1140.04	1.68147	10.8446	30.4185	227
0.688755	2647.87	3.90542	18.6309	31.1524	402
0.865497	4645.5	6.85177	13.4216	14.9507	113
0.79558	1021	1.50591	12.4073	16.7487	168
0.679012	1050.63	1.5496	10.1408	28.5675	195
0.770161	1072.31	1.58158	14.5994	20.5528	188
0.626437	664.683	0.980359	12.4105	17.7267	121
0.587234	857.749	1.26512	14.0921	21.0927	156
0.686275	1047.03	1.5443	11.8834	22.2599	172
0.688889	998.118	1.47215	11.5827	22.5979	191
0.549254	1018	1.50147	11.6638	32.7458	180
0.884892	6677.44	9.84873	9.34977	17.9053	86
0.644013	2572.72	3.79458	20.7345	32.6329	453
0.735099	5326.44	7.85611	22.3051	30.0468	500
0.624	3257.29	4.80426	21.1557	39.3191	609
0.685106	660.456	0.974124	11.5502	24.7443	156
0.723214	436.457	0.643742	7.42397	19.332	70
0.7	412.324	0.608148	7.22257	15.5686	86
0.710227	3056.21	4.50769	21.52	27.1017	492
0.888889	405.649	0.598302	6.07961	11.2486	59
0.714286	441.169	0.650692	8.39727	14.8111	78
0.637209	818.826	1.20771	14.0804	18.4487	188
0.674312	1124.38	1.65837	9.64947	26.4783	164
0.674312	1124.38	1.65837	9.64947	26.4783	164
0.813559	519.697	0.766515	9.89692	14.689	78
0.691964	1017.53	1.50078	13.8122	19.7374	168
0.692623	1214.73	1.79163	15.4335	18.7478	172
0.710938	539.929	0.796355	8.56891	17.5723	102
0.795918	1365.72	2.01434	11.4479	19.9656	207
0.663653	2854.36	4.20997	20.0656	29.7816	492
0.561404	950.187	1.40146	13.1996	26.365	191
0.613559	2290.97	3.37902	20.3099	32.3051	465
0.518248	828.362	1.22177	12.3103	27.7287	180
0.547718	863.302	1.27331	15.6591	18.8124	219
0.558594	825.724	1.21788	15.6592	20.9536	203
0.647059	1249.53	1.84296	18.0814	20.2265	266
0.583072	2691.62	3.96994	18.584	35.1834	539
0.629325	2585.24	3.81304	19.0284	35.9562	484
0.636471	4329.13	6.38515	22.483	43.5221	688
0.648649	1045.45	1.54196	18.6196	18.8266	238
0.665354	959.936	1.41583	10.347	28.194	160
0.625455	942.615	1.39029	12.7879	25.8024	195
0.655827	1700.17	2.50763	16.2112	26.8031	367
0.740741	842.413	1.2425	10.9695	17.2202	172
0.731183	984.017	1.45135	12.6389	18.1386	195
0.699134	2191.72	3.23262	15.8077	31.24	480
0.902174	2287.48	3.37387	8.1968	13.6407	63
0.756757	591.182	0.87195	9.39869	13.7947	98
0.748503	794.804	1.17228	12.9517	15.1627	152
0.650862	842.746	1.24299	11.0601	26.2656	191
0.666667	2513.57	3.70733	22.8437	32.1536	566
0.61435	829.497	1.22345	12.8493	19.6244	207
0.630068	2616.79	3.85957	21.1625	30.0389	484
0.649194	899.215	1.32628	13.9073	22.016	184
0.79	957.306	1.41196	14.7167	16.8083	188
0.574176	2508.96	3.70053	22.7688	35.1688	594
0.728625	1358.72	2.00401	14.211	22.6654	215
0.598456	918.713	1.35503	12.3074	26.3114	207
0.546032	1009.27	1.4886	14.0432	24.9954	250
0.670782	927.13	1.36745	13.0523	21.8185	207
0.798611	683.377	1.00793	9.79904	17.5569	133
0.646481	2926.97	4.31707	21.3412	30.076	512
0.667774	1423.58	2.09968	15.1242	23.1744	223
0.629139	531.324	0.783663	8.37763	21.4945	117
0.593023	1115.28	1.64496	18.9775	22.4838	285
0.543103	2358.69	3.4789	19.6138	37.8706	543
0.662745	4035.93	5.9527	14.4778	19.6285	152
0.573034	849.123	1.25239	11.6848	27.1665	172
0.651685	1341.83	1.9791	16.3038	24.0527	320
0.63741	2805.63	4.1381	20.7676	35.7952	539
0.741877	2687.09	3.96327	21.8425	28.4554	539
0.587838	1068.84	1.57647	12.7076	26.3873	211
	878718

## Sheet: del DBD 90mer
with 90 mer							at 37 C										37			90mer			Bin	Frequency	Bin	Frequency
Solidity	Volume_nm^3	RNAP equivalents	MinorAxisLength	MajorAxisLength	Skeleton length		Solidity	Volume_nm^3	RNAP equivalents	MinorAxisLength	MajorAxisLength	Skeleton length		0		Bin	Frequency		Bin	Frequency		0.2	0.2	0	0.2	0
0.911504	3556.38	5.2454	10.757	13.206	98		0.90099	1783.61	2.63069	10.5434	11.8179	86		271.2		0	0		0	0		0.25	0.25	0	0.25	0
0.930233	7908.03	11.6638	13.201	16.1873	117		0.976744	852.098	1.25678	8.90337	12.2784	70		542.4		271.2	0		271.2	0		0.3	0.3	0	0.3	0
0.763975	2899.77	4.27695	13.3653	14.9308	98		1	314.899	0.464453	6.67209	6.69797	31		813.6		542.4	105		542.4	95		0.35	0.35	0	0.35	0
0.72327	1178.63	1.7384	13.0925	17.3011	98		1	312.105	0.460332	6.49385	7.39888	23		1084.8		813.6	39		813.6	38		0.4	0.4	0	0.4	0
0.853659	3259.32	4.80725	10.6031	13.8054	113		0.977778	297.445	0.43871	6.36937	9.23917	35		1356		1084.8	46		1084.8	33		0.45	0.45	0	0.45	0
0.966667	3110.28	4.58744	8.28375	9.12516	59		0.934545	7727.77	11.3979	15.9924	21.1829	168		1627.2		1356	40		1356	26		0.5	0.5	0	0.5	0
0.618182	1361.65	2.00833	15.3922	22.1934	133		0.90873	8538.1	12.5931	15.8607	19.03	113		1898.4		1627.2	14		1627.2	18		0.55	0.55	0	0.55	0
0.869159	950.12	1.40136	10.0055	14.1101	86		0.934911	4017.28	5.92519	13.0393	16.4287	94		2169.6		1898.4	14		1898.4	8		0.6	0.6	1	0.6	0
0.95	626.518	0.924068	6.84408	7.57546	35		0.732323	1085.55	1.6011	12.0774	22.0868	113		2440.8		2169.6	10		2169.6	12		0.65	0.65	2	0.65	2
0.913978	3876.17	5.71706	8.72981	13.5649	66		0.705882	1016.73	1.4996	12.1435	19.9364	152		2712		2440.8	7		2440.8	11		0.7	0.7	4	0.7	1
0.925373	1117.12	1.64767	7.44615	11.069	39		0.714286	713.145	1.05184	13.6516	18.6713	121		2983.2		2712	9		2712	13		0.75	0.75	15	0.75	8
1	457.756	0.675156	5.4041	7.41692	35		0.807018	1022.02	1.5074	13.8482	15.8808	117		3254.4		2983.2	8		2983.2	18		0.8	0.8	11	0.8	14
0.853755	14487.9	21.3685	15.7703	20.5023	141		1	1244.12	1.83499	8.76373	10.9522	43		3525.6		3254.4	6		3254.4	15		0.85	0.85	17	0.85	18
1	2649.42	3.90771	9.21054	10.7719	47		0.92623	1051.26	1.55052	10.5478	14.2943	59		3796.8		3525.6	3		3525.6	4		0.9	0.9	38	0.9	48
0.663793	1180.41	1.74101	13.599	22.4941	121		0.918605	2278.25	3.36025	12.4517	17.5217	105		4068		3796.8	5		3796.8	2		0.95	0.95	126	0.95	103
0.987013	2375.91	3.5043	8.95024	11.0179	59		0.889189	7293.42	10.7573	19.6707	23.5336	164		4339.2		4068	5		4068	3		1	1	130	1	165
0.835366	2936.23	4.33072	11.1712	17.073	94		0.867769	2070.03	3.05314	10.065	15.5789	74		4610.4		4339.2	2		4339.2	3		1.05	1.05	0	1.05	0
0.928177	6309.38	9.30586	12.2883	18.5667	78		0.96	601.455	0.887101	6.85971	9.18445	39		4881.6		4610.4	1		4610.4	5		1.1	1.1	0	1.1	0
1	833.41	1.22922	5.80648	7.80903	31		0.961538	1695.37	2.50055	11.7178	14.3202	78		5152.8		4881.6	0		4881.6	2			More	0	More	0
0.979167	1531.29	2.25854	7.04256	8.75173	39		0.913043	1208.2	1.78201	10.3461	13.6591	51		5424		5152.8	2		5152.8	2
1	477.368	0.704083	5.18443	7.08495	27		0.974227	4319.37	6.37076	13.0459	18.8272	98		5695.2		5424	2		5424	2
0.970588	326.352	0.481345	5.25169	8.2534	23		0.958904	1308.58	1.93005	8.07	11.5453	35		5966.4		5695.2	0		5695.2	4
0.968085	3020.17	4.45453	9.89569	11.895	70		0.962617	2084.95	3.07515	8.78525	15.4603	74		6237.6		5966.4	1		5966.4	1
0.646789	1236.04	1.82307	11.4512	23.1618	137		0.93617	845.8	1.24749	9.27821	12.6962	51		6508.8		6237.6	0		6237.6	2
0.966667	345.14	0.509056	5.49879	6.96361	23		0.956522	323.844	0.477646	6.30165	9.20324	35		6780		6508.8	1		6508.8	2
0.953488	1162.15	1.71409	6.63739	8.12259	47		1	500.879	0.738759	6.1238	7.95715	35		7051.2		6780	2		6780	3
0.857143	3523.45	5.19683	10.6719	13.4892	55		0.663265	1148.51	1.69397	19.166	22.0612	125		7322.4		7051.2	2		7051.2	2
0.907216	2458.99	3.62683	8.62351	13.8348	66		0.90625	1933.87	2.85231	11.1011	14.1745	94		7593.6		7322.4	1		7322.4	2
0.947368	339.137	0.500203	4.41499	5.53456	16		0.808989	504.08	0.743481	6.82987	15.8666	66				7593.6	2		7593.6	1
0.897959	657.758	0.970144	5.61084	10.3905	27		0.981818	687.209	1.01358	7.43173	9.8109	55				More	17		More	32
0.933333	396.033	0.584119	5.68313	6.74017	16		0.893333	12894	19.0177	19.5599	22.5509	230
1	872.316	1.2866	7.47265	8.88109	43		0.928205	30717.8	45.3064	23.0933	31.0826	242
0.909091	464.513	0.685123	5.79251	7.02077	23		0.965517	2791.76	4.11765	10.6311	13.7351	55
0.938462	1251.15	1.84536	6.67025	12.3347	55		0.925926	518.326	0.764493	6.78257	9.77627	55
0.966667	699.021	1.031	5.88783	6.5281	31		0.915033	2751.98	4.05897	11.4399	16.2351	102
0.938144	955.919	1.40991	10.6063	11.4829	51		0.916667	554.8	0.818289	5.86037	7.84043	43
0.785714	1100.53	1.6232	7.13527	21.2101	74		0.981481	365.521	0.539116	7.86217	9.00425	55
0.982456	1263.83	1.86406	7.61773	9.56045	43		0.945055	975.381	1.43861	8.72003	13.0584	51
0.978261	1031.83	1.52187	6.28328	9.60282	43		0.875	388.483	0.572984	5.51105	12.0425	27
0.819048	372.224	0.549003	6.23002	20.3993	70		0.930233	304.558	0.4492	6.19937	8.54309	27
0.982143	579.197	0.854272	6.53223	10.9214	43		0.931818	342.478	0.50513	7.15468	7.56716	35
0.793388	2838.54	4.18663	15.0128	19.5734	125		1	368.088	0.542902	5.52284	8.73495	47
0.977778	330.304	0.487175	6.06113	9.56813	35		0.845238	472.334	0.696658	7.10045	14.0529	43
1	448.515	0.661527	5.04406	7.24214	27		0.923077	358.091	0.528157	7.34799	8.59223	35
0.969697	363.801	0.53658	5.53964	7.6869	23		0.945205	677.391	0.999102	7.58526	11.8526	39
1	528.824	0.779977	6.08828	6.86974	31		0.94186	984.671	1.45232	8.287	12.9848	55
0.850299	4277.11	6.30842	12.5519	15.9238	94		0.9125	680.426	1.00358	8.122	11.8347	39
0.743083	8358.91	12.3288	13.4272	22.0601	145		0.97619	371.405	0.547795	6.47755	8.37883	23
0.95122	817.391	1.20559	6.09497	8.39527	35		0.95679	3310.34	4.88251	13.8473	14.6171	82
0.888889	19991.9	29.4866	18.8878	27.7008	262		0.882682	3967.64	5.85198	11.7147	17.9212	66
0.948718	342.772	0.505563	5.81405	8.48348	39		0.930435	1181.56	1.74272	10.5457	13.3553	63
0.975	403.811	0.595592	6.75581	7.50385	35		0.911765	1299.39	1.9165	9.20439	13.4445	78
0.913043	2325.97	3.43063	9.1973	12.8521	51		0.948454	1052.71	1.55267	8.72326	13.8728	55
0.810458	1433.4	2.11416	10.9841	18.6322	133		0.958904	644.923	0.951214	9.16891	9.96853	39
1	1142.65	1.68532	6.04236	8.87125	39		0.914894	305.361	0.450385	6.67752	8.64232	27
0.945205	2633.55	3.8843	7.80934	11.7997	47		0.788136	1206.61	1.77965	13.1689	23.8284	105
0.95	948.496	1.39896	6.63536	11.2856	39		0.904762	1708.53	2.51995	10.5283	14.6628	66
0.833333	358.309	0.528479	8.83772	10.8405	66		0.926316	1599	2.35841	9.50891	12.4183	63
0.955882	1269.06	1.87177	8.01142	10.5541	55		0.887006	2928.89	4.3199	12.1902	17.6367	94
0.773585	881.701	1.30044	7.90192	17.1641	82		0.932099	4263.76	6.28874	12.8936	15.5356	86
0.942857	449.54	0.663038	6.03974	7.20441	43		0.925	504.616	0.744272	6.68606	7.39828	20
0.956522	4800.1	7.07979	8.04137	14.4623	47		0.979381	2792.11	4.11815	9.9699	12.3256	55
0.926554	8941.86	13.1886	13.6759	16.4	98		0.918033	372.13	0.548864	6.7215	11.2344	43
0.830769	2992.95	4.41439	9.04046	18.5156	90		1	555.43	0.819218	6.24343	7.12356	27
0.918919	4644.4	6.85015	8.64128	16.2295	86		0.953488	1207.42	1.78085	9.58022	11.2764	59
0.96	402.025	0.592957	7.24626	8.687	23		0.909091	390.134	0.575419	7.97733	8.62453	78
0.97619	469.105	0.691895	7.01713	7.63777	31		0.876777	2440.54	3.59962	13.7795	19.0492	125
1	1098.91	1.62082	7.03771	7.67978	31		0.935065	1548.2	2.28348	8.45069	11.1849	39
0.970588	456.577	0.673417	5.69764	7.70053	27		0.984127	454.896	0.670939	8.17634	9.87189	31
0.959459	1810.05	2.66969	8.90138	10.4163	39		0.834197	2499.42	3.68646	12.4184	18.976	121
0.97619	453.853	0.6694	5.71136	9.35419	35		1	376.252	0.554944	7.34928	8.47434	39
0.896907	27312.1	40.2833	21.6955	26.9658	266		0.954023	1970.86	2.90687	10.0206	10.6671	47
0.925	345.26	0.509233	5.29438	9.73922	27		0.914634	1519.24	2.24077	7.83288	13.108	51
1	569.442	0.839886	5.81594	6.95404	23		0.945652	1352.71	1.99514	8.94165	12.7396	66
0.854545	2063.66	3.04375	13.5031	15.1996	98		0.915254	332.882	0.490977	7.10664	10.7636	47
1	523.71	0.772433	5.91658	8.89295	27		0.966292	1406	2.07374	7.97248	14.1424	55
0.98	995.733	1.46863	7.69734	8.27962	35		0.92	1760.68	2.59688	13.206	21.4643	180
0.794872	494.324	0.729091	6.85679	14.5662	55		0.677903	1008.1	1.48687	13.788	25.3485	141
0.930233	530.653	0.782674	6.85071	7.87111	35		0.928571	433.11	0.638806	8.12524	8.45292	43
0.92437	5462.7	8.05707	9.88654	14.6413	86		0.978723	324.687	0.47889	6.42418	9.30707	27
1	817.824	1.20623	6.25719	7.69939	47		0.943262	5749.76	8.48048	11.6183	14.8847	78
0.946237	1421.45	2.09654	7.91635	14.6583	55		0.952381	308.372	0.454826	6.41534	8.25894	43
0.857143	809.661	1.19419	9.8404	14.1035	90		0.883117	526.91	0.777154	6.76983	13.6168	51
0.957746	2961.77	4.36839	8.59115	10.2613	43		0.83432	1007.35	1.48576	9.64929	22.6614	133
0.917647	554.019	0.817137	8.84611	12.1761	55		0.771277	1096.16	1.61676	11.8085	20.7393	117
0.850746	1181.32	1.74236	8.25344	19.7778	94		0.930556	427.229	0.630132	8.33949	11.1688	59
1	410.757	0.605837	5.37686	6.80643	23		0.956522	1650.56	2.43446	9.59691	14.8938	51
0.978495	2479.26	3.65673	9.7616	12.1807	47		0.863248	1118.38	1.64952	9.30415	14.6685	59
0.878788	1048.77	1.54686	8.29624	10.3107	51		0.965812	2816.2	4.15368	10.9731	13.2171	47
0.968254	2774.83	4.09267	7.54316	10.656	43		0.959596	2087.61	3.07907	10.2505	12.24	59
0.876923	1057.12	1.55917	8.44765	9.37844	63		0.932584	818.011	1.20651	10.043	11.1246	55
0.893805	2081.46	3.07	8.47934	16.7798	70		0.938596	5352.35	7.89432	16.1354	17.3915	90
0.974359	1623.67	2.3948	6.71158	7.54402	47		0.898305	326.676	0.481823	6.68655	11.1506	43
0.944444	1745.36	2.57428	8.90882	10.1587	43		0.921687	3593.88	5.30071	13.4829	15.0944	82
0.977273	378.965	0.558946	6.26097	8.94095	27		0.772152	718.071	1.0591	13.3186	14.6726	133
0.830588	23837	35.1579	16.8537	29.575	219		1	418.29	0.616947	6.24395	7.38999	27
1	542.282	0.799826	6.27077	7.43522	31		0.973684	975.381	1.43861	8.65567	11.3904	55
0.973684	299.45	0.441667	6.43199	7.56016	27		0.87156	1959.17	2.88963	8.61751	15.5071	51
0.972973	370.937	0.547104	5.28725	8.96815	31		0.985294	930.623	1.3726	9.20871	9.41475	39
0.887755	3484.27	5.13905	8.45541	14.7412	66		0.75	933.396	1.37669	10.8839	23.9039	117
0.931818	311.945	0.460096	6.45497	8.60451	31		0.917808	2633.13	3.88368	12.296	14.6954	70
0.725352	684.019	1.00888	6.81797	25.4662	90		0.95	955.599	1.40944	8.79252	11.6782	43
0.723312	7541.49	11.1231	19.8493	27.1159	211		0.965753	3618.06	5.33637	12.0498	15.1325	66
0.748603	2955.58	4.35926	11.0924	18.5946	94		0.931818	368.944	0.544165	6.96942	7.84561	39
0.911565	4260.08	6.2833	12.8626	13.9068	63		0.923729	1646.84	2.42897	10.6479	13.3572	105
0.97619	428.421	0.63189	7.04353	7.59591	35		0.896552	521.915	0.769786	7.73221	9.26713	35
0.846154	321.767	0.474583	7.74652	14.1659	47		0.857143	2526.16	3.72591	11.8299	20.6137	105
1	360.929	0.532344	5.25812	7.44737	20		0.95122	661.064	0.97502	9.32719	11.0687	63
0.946809	4606.32	6.79399	10.2681	11.2933	63		0.898734	1340.24	1.97675	9.41563	10.2285	51
1	1290.51	1.90341	6.69011	9.1476	43		0.945652	650.561	0.959529	7.87686	14.3767	59
0.934426	372.884	0.549976	7.52201	10.3551	47		0.941176	601.927	0.887799	7.48753	8.92636	31
0.977011	3084.85	4.54993	8.77174	12.6519	39		0.955556	360.023	0.531007	6.32442	8.91174	23
0.969697	339.763	0.501126	6.13422	7.02833	27		0.960784	360.895	0.532293	6.1348	10.3948	35
0.864	2260.06	3.33342	9.99994	15.7557	90		0.963636	527.445	0.777942	7.99823	8.64641	47
0.97619	831.344	1.22617	6.49509	8.307	35		0.95	309.44	0.456401	5.77758	8.71213	31
0.930233	366.107	0.539981	6.36012	8.79293	35		0.972603	816.938	1.20492	7.92029	11.7845	39
0.934783	1560.28	2.3013	8.96907	12.746	51		0.956522	310.799	0.458406	6.27787	9.17995	35
0.964286	462.682	0.682422	5.25728	6.7699	31		0.915556	8100.73	11.948	14.0425	19.2037	125
0.966667	383.971	0.56633	6.03344	6.4736	39		0.918367	313.56	0.462478	5.97497	10.0012	43
0.850394	1395.62	2.05843	8.0187	18.3699	70		1	419.594	0.618871	6.153	7.39028	27
0.888889	543.614	0.801791	7.26133	9.5315	47		0.735577	953.579	1.40646	14.4469	19.5945	102
0.959184	480.199	0.708257	7.26615	8.51186	35		0.983607	775.541	1.14387	7.15211	10.9566	47
0.970588	466.748	0.688418	5.80538	7.51479	27		0.877193	921.824	1.35962	8.8055	16.0771	66
0.965517	394.158	0.581354	5.65994	6.47594	31		0.946636	31274.8	46.128	21.6217	24.3349	184
0.926667	6939.45	10.2352	13.1258	14.0223	105		0.979167	338.521	0.499294	6.55606	9.418	31
0.9375	323.699	0.477432	6.81464	9.05185	35		0.939759	952.242	1.40449	8.46181	12.4409	55
0.88535	6434.05	9.48975	10.268	18.4615	105		0.75	2003.08	2.95439	16.2612	19.6071	121
0.892086	3946.85	5.82132	11.541	14.6528	145		0.975309	1262.66	1.86232	8.32959	12.3765	55
0.957447	531.528	0.783965	6.43655	9.56542	43		0.909091	484.383	0.714429	8.60073	9.5815	39
0.918033	1212.74	1.7887	6.21668	11.9121	35		0.9375	610.909	0.901046	8.86097	11.0623	39
0.898618	14870.7	21.9332	13.1533	20.2014	82		0.880597	326.429	0.481459	7.72058	10.6861	43
0.85906	941.917	1.38926	11.0571	17.1994	121		0.940594	1600.04	2.35995	9.6808	13.0421	51
0.971429	374.661	0.552597	6.11392	7.31114	39		0.985714	495.021	0.73012	7.71552	11.7213	39
0.949153	1520.91	2.24324	7.37398	10.0263	27		0.95082	3244.29	4.78509	8.3751	9.03059	47
0.860215	1025.57	1.51264	8.87062	13.7319	51		0.906977	679.996	1.00294	10.3066	10.4733	55
0.970588	385.391	0.568424	6.00518	7.21494	27		1	554.254	0.817484	6.67209	6.69797	23
1	820.772	1.21058	6.05736	7.78735	27		0.981132	378.517	0.558285	8.05011	8.52346	47
0.956522	2180.01	3.21536	9.62122	15.0492	51		0.94	737.209	1.08733	6.06679	10.5582	31
0.966667	403.07	0.594499	4.92552	7.9654	23		0.961039	1090.73	1.60875	7.60116	12.6652	47
0.927273	2784.61	4.10709	10.8996	12.6145	23		0.953488	332.915	0.491026	6.12988	8.84658	23
0.980392	736.177	1.08581	6.87856	9.62556	39		1	517.878	0.763832	6.43406	12.2987	27
1	2411.22	3.55637	8.15574	10.6791	51		0.917647	308.474	0.454976	8.18564	12.9981	55
0.926829	1942.52	2.86507	8.39663	11.9976	63		0.97619	547.548	0.807592	8.37608	12.7216	43
0.948718	419.763	0.619119	6.57033	7.38189	31		0.955556	1201.74	1.77247	8.59024	13.0604	47
1	408.556	0.60259	5.76391	7.8765	23		0.954128	2585.14	3.8129	9.60005	14.3834	47
0.92459	15507.1	22.8718	15.9214	23.3777	199		0.935484	306.89	0.452641	6.94644	11.2413	23
0.941176	1317.5	1.94322	8.82993	12.1225	55		1	322.718	0.475985	6.44907	6.77786	23
0.921875	2553.71	3.76654	7.24653	10.874	47		0.694444	618.571	0.912347	10.0277	20.1247	102
0.942149	6676.09	9.84675	10.6376	13.8681	63		0.705314	973.474	1.4358	14.8081	18.7242	109
0.982143	2802.51	4.1335	8.31103	8.68079	74		0.952381	329.879	0.486548	6.87556	11.7746	35
0.954545	2784.7	4.10723	9.07561	12.1704	55		0.881356	401.165	0.591689	7.86828	9.1182	43
0.961538	298.858	0.440794	7.02005	9.86971	23		0.972477	1672.84	2.46732	11.2823	12.1645	63
0.896154	11454.3	16.8942	15.1055	21.0132	164		0.918033	523.99	0.772846	6.16496	12.3653	20
0.890244	1420.62	2.09531	6.93297	14.0671	55		0.980583	980.084	1.44555	9.01749	14.4759	39
0.927273	2882.73	4.25182	9.5448	14.0304	51		1	380.875	0.561763	6.86167	8.89996	31
1	4954.37	7.30732	8.74437	17.0329	63		0.939759	946.084	1.3954	9.45889	11.3826	59
0.978723	1327.23	1.95756	7.35819	8.15366	39		0.939394	2212.05	3.26261	9.92943	16.5557	78
0.938776	315.375	0.465155	6.85416	8.94792	27		0.947368	352.05	0.519248	6.10429	7.82032	20
0.727273	774.883	1.14289	11.4281	20.6982	109		0.932692	895.223	1.32039	8.88045	14.5406	51
0.941176	1549.23	2.285	15.544	16.3418	98		0.919679	9744.68	14.3727	16.3585	18.5667	125
0.918605	2968.42	4.3782	10.1549	10.5819	59		0.931818	3097.84	4.56908	10.2485	15.6038	74
0.924051	8627.77	12.7253	10.8495	17.8862	90		0.958763	1252.64	1.84755	9.97161	12.168	43
1	319.667	0.471485	5.90833	7.3206	35		0.92437	3867.75	5.70465	11.6045	13.0046	74
0.959677	2659.01	3.92185	9.58838	16.1601	59		0.95122	440.734	0.650051	6.2408	8.3984	31
0.956522	433.831	0.639868	6.51053	8.86111	39		1	442.551	0.65273	7.0243	8.40121	31
0.930233	1575.17	2.32326	6.53222	8.06826	43		0.924242	3876.91	5.71816	12.1516	13.6508	74
1	628.543	0.927054	6.61786	8.79442	31		0.953125	2392	3.52803	10.102	16.0664	74
0.801762	4436.89	6.54408	12.8875	21.1797	102		0.982456	467.279	0.689203	8.01887	9.0256	27
1	925.173	1.36456	7.3964	8.00873	43		1	548.845	0.809506	7.62144	9.90922	43
0.933333	3186.84	4.70036	9.36749	9.94553	55		0.890323	1471.72	2.17067	12.5702	15.0205	98
0.960784	1005.56	1.48313	6.89872	9.25311	31		0.967033	1236.4	1.8236	7.81993	14.9244	59
0.982759	928.542	1.36953	8.33956	8.95304	39		0.731429	1010.66	1.49065	14.1988	16.6636	117
0.942308	372.428	0.549303	6.74411	9.56979	27		0.897959	644.147	0.95007	9.21051	13.0288	66
1	499.276	0.736396	5.83716	6.91591	27		0.773148	946.428	1.39591	11.1026	26.2309	129
0.977273	854.153	1.25981	7.29277	7.8394	43		0.705882	1165.61	1.71919	14.1837	23.0568	145
1	425.636	0.627782	6.33413	6.78219	23		0.945455	375.444	0.553752	6.40439	11.2099	39
0.896296	2814.2	4.15074	10.4638	15.6978	98		0.977273	2493.57	3.67783	11.3299	15.1687	74
0.976744	311.851	0.459957	5.21568	10.6581	39		1	886.294	1.30722	7.46828	9.81376	43
0.930636	5522.46	8.14522	14.366	15.425	105		0.936508	2196.48	3.23965	11.6359	13.1772	82
0.94	1134.28	1.67298	7.7587	7.99872	51		0.954545	493.876	0.72843	8.64268	9.75016	23
0.941176	3237.2	4.77464	7.84657	10.7713	43		0.941176	1561.46	2.30304	9.3029	13.8786	66
0.96	496.831	0.732789	6.1055	10.2453	43		0.706122	1101.14	1.6241	12.3791	26.394	145
0.910714	365.168	0.538596	6.08634	11.9271	39		0.882979	891.458	1.31484	7.46774	15.2096	55
0.860068	13363.7	19.7105	14.2424	24.6299	184		0.872727	4348.78	6.41413	15.1773	21.3977	195
0.911917	12718.8	18.7593	13.0903	18.0246	113		0.821577	6571.63	9.69267	16.7329	16.9595	176
0.970149	3073.13	4.53265	10.9764	15.383	74		0.929204	1720.49	2.53759	8.12211	17.2635	55
0.972093	15322.1	22.599	13.9976	19.4384	105		0.979592	579.247	0.854347	7.33613	8.4759	35
0.848101	4459.69	6.57771	11.8748	16.55	90		0.979167	405.341	0.597848	7.07361	8.64158	39
0.973684	5209.65	7.68385	10.6662	13.5999	55		0.941606	2694.3	3.97389	11.6857	14.4583	82
0.973684	868.65	1.28119	6.16602	7.83847	31		0.966102	620.08	0.914572	7.53469	9.90825	43
1	1899.32	2.80135	8.29232	9.88237	51		0.803191	978.059	1.44256	9.53241	22.9436	133
1	581.045	0.856999	5.77425	7.77602	43		0.873239	337.389	0.497624	6.88606	12.7581	66
0.987654	2121.42	3.12894	9.24803	11.213	66		0.964072	4968.61	7.32833	11.2455	18.6365	78
0.959184	352.981	0.520621	5.48835	11.516	47		0.979021	1490.24	2.198	12.3527	14.5856	59
0.894118	791.505	1.16741	7.67255	13.8481	63		0.909091	339.926	0.501366	7.499	9.17561	39
0.975	1532.63	2.26051	9.53329	10.777	35		1	2205.26	3.25259	7.3964	8.00873	39
0.892308	766.454	1.13046	6.55985	12.1401	39		0.860849	18574	27.3953	18.6424	26.3961	207
0.94382	2742.42	4.04487	8.47447	13.2175	78		1	1703.37	2.51234	9.02865	9.03994	47
0.921569	1782.21	2.62863	6.50749	9.49444	31		0.816216	704.088	1.03848	8.26212	26.3117	137
0.943662	649.342	0.957732	7.89796	11.1655	59		0.95122	975.513	1.43881	8.13739	12.5773	47
1	495.757	0.731205	5.39547	5.88784	23		0.927778	7714.63	11.3785	12.8253	17.2944	105
1	677.374	0.999077	5.72603	7.61026	23		0.816327	3038.58	4.48168	14.2602	20.2333	121
1	683.459	1.00805	6.27777	6.48903	31		0.966667	978.706	1.44352	7.22861	10.4627	43
0.87037	5592.21	8.2481	9.57376	13.9968	78		0.911765	318.388	0.469598	6.52415	12.9662	47
0.928571	1188.45	1.75288	6.59353	10.8408	51		0.764516	3590.04	5.29505	13.5583	27.9969	207
0.957447	363.917	0.536751	5.74936	10.2488	47		0.8875	1953.45	2.88119	8.25783	12.0061	63
0.944444	432.185	0.63744	5.61718	8.01468	27		0.901961	516.174	0.761319	6.31638	9.9227	43
0.975	412.837	0.608904	6.46327	7.92627	27		0.954751	6484.85	9.56467	14.612	18.8896	94
0.945946	317.284	0.46797	5.75312	8.09097	27		0.910714	335.118	0.494275	6.65819	10.2721	35
0.779762	12350.5	18.216	13.1401	29.26	184		0.935484	953.22	1.40593	8.66252	13.6091	55
0.862069	353.681	0.521654	6.45391	11.2483	47		0.757576	475.98	0.702036	9.13519	18.6953	70
0.864706	7105.9	10.4807	12.4706	16.1573	98		0.969231	698.162	1.02974	8.08907	10.1892	47
0.94964	6034.08	8.89982	10.8189	15.9308	78		0.858392	34681.7	51.1529	18.0254	37.8962	246
0.979592	7280.41	10.7381	11.0354	17.5142	82		0.979592	3372.7	4.97449	7.34928	8.47434	35
0.926829	1426.84	2.10448	8.57395	11.9393	70		0.931193	5396.29	7.95913	13.9703	19.0272	113
0.967742	601.435	0.887072	5.62878	6.99564	31		0.902857	3403.71	5.02023	13.3564	15.6948	109
0.957746	460.025	0.678503	7.09871	12.8444	39		1	307.142	0.453012	7.2577	7.32298	27
0.807947	11897.1	17.5474	13.7917	25.8067	133		0.9375	605.907	0.893668	6.9854	11.391	31
0.816129	16078.5	23.7146	14.4097	26.7573	133		0.962264	321.281	0.473866	6.9225	9.66628	27
0.926829	453.397	0.668727	5.43535	9.70216	39		0.934426	429.796	0.633918	7.92104	9.77602	43
0.958904	1622.96	2.39375	6.92466	13.1058	55		0.948718	370.319	0.546194	5.75638	8.47596	23
0.926829	395.174	0.582852	6.19977	8.48966	27		0.966102	431.606	0.636588	8.07856	9.36599	43
0.92163	13910.3	20.5166	16.345	23.8386	234		0.941176	1838.02	2.71095	10.1634	12.7552	86
0.956989	3233.54	4.76924	10.1456	11.4503	86		0.742268	940.646	1.38738	13.2215	18.7628	105
0.976562	6654.23	9.81449	11.3411	14.27	63		0.819672	1522.22	2.24516	8.93567	16.4005	78
1	342.517	0.505188	5.21787	7.7815	31		0.966667	327.988	0.483758	7.20553	10.5791	35
0.929577	1904.98	2.8097	7.81694	11.2889	59		1	322.275	0.475332	6.47269	8.59679	27
0.948718	395.314	0.583059	6.59405	7.41292	35		0.857939	12429.7	18.3329	16.8892	25.0583	180
0.980392	787.591	1.16164	7.58521	8.56103	43		0.935897	476.552	0.702879	9.45437	10.2826	35
0.967213	1294.61	1.90946	7.81285	9.97647	47		0.954545	334.892	0.493941	6.08423	9.14572	35
0.776923	1008.68	1.48773	12.9789	24.4803	172		0.916667	318.482	0.469738	6.20158	9.88197	31
0.911765	3080.77	4.54391	7.75518	16.0873	70		0.961538	1108.69	1.63524	8.59605	11.322	39
1	2492.56	3.67635	9.01417	10.1736	51		0.910891	1076.76	1.58814	10.8984	11.5198	70
1	464.544	0.685168	5.89902	6.76933	27		0.840979	11871.5	17.5096	17.1284	22.3232	148
0.765823	737.358	1.08755	12.1763	16.1282	129		0.943396	559.36	0.825015	7.88821	8.35654	23
0.952381	370.891	0.547038	6.55449	8.17834	35		0.918605	1111.76	1.63976	8.29202	12.5372	43
1	476.311	0.702524	6.39051	7.76453	31		1	566.086	0.834935	6.57751	7.72353	27
0.949367	1676.19	2.47226	8.36372	11.7888	43		0.951613	363.483	0.53611	7.52502	10.3088	35
0.974359	446.167	0.658063	6.77351	7.30496	27		0.967742	1674.71	2.47007	9.75315	12.0226	55
0.833992	4561.29	6.72757	16.0398	18.709	148		0.946429	692.349	1.02116	7.98637	8.99869	35
0.95122	573.654	0.846097	5.79514	8.97243	27		1	322.392	0.475504	5.85785	10.0506	35
0.894737	2203.62	3.25018	10.0234	15.9091	86		0.573248	801.846	1.18266	7.36219	46.3245	129
0.952381	677.703	0.999562	5.81176	9.00723	23		0.951613	691.993	1.02064	7.13025	10.8854	43
0.953333	4979.71	7.34471	12.3096	15.6159	70		0.810496	9983	14.7242	16.6406	25.8717	148
0.943182	3092.79	4.56163	9.30753	11.7001	63		0.962264	341.698	0.503979	7.37754	9.06876	55
0.96875	2738.52	4.03911	8.47064	9.48876	51		0.963636	354.756	0.523239	7.49039	9.20819	39
0.881612	14380.7	21.2104	20.0457	23.7566	207		0.944099	40930.6	60.3696	15.6113	25.2762	184
0.944444	303.122	0.447083	5.82217	7.7411	27		0.893617	2666.37	3.9327	10.8334	15.7645	90
0.783784	17383.2	25.6389	17.0844	28.0212	203		0.834437	1107.87	1.63403	8.55886	21.3451	98
0.900862	5441.37	8.02561	13.225	21.9132	125		0.935897	6797.13	10.0253	15.619	18.3039	105
0.981481	1178.02	1.73749	7.3111	9.59885	31		0.919075	2254.34	3.32498	13.0332	16.1461	82
0.942857	314.472	0.463823	6.32001	6.86848	27		0.934783	329.268	0.485646	6.21627	9.33603	27
0.922078	7967.77	11.7519	11.667	16.2378	78		1	298.677	0.440527	5.48791	7.60662	20
0.980392	1427.41	2.10533	7.18455	9.16389	35		0.87594	7489.57	11.0466	15.715	20.1215	160
0.78836	1035.42	1.52716	13.4707	18.9028	98		0.93617	306.795	0.4525	5.93224	10.1914	39
0.978261	520.514	0.76772	6.94957	8.56982	39		0.977273	373.144	0.550359	6.92624	8.22944	39
0.95	2517.96	3.71381	8.34537	15.0684	63		0.962963	449.904	0.663575	7.47775	9.12106	23
0.849515	11337	16.7212	12.999	37.5017	168		0.970588	4054.6	5.98023	13.3186	15.9104	74
0.81015	23568.1	34.7612	18.8689	31.5155	234		0.97619	1244.82	1.83602	8.92407	12.1757	47
0.971429	2920.22	4.30711	8.24892	10.7801	51		0.864407	2570.18	3.79082	13.0284	16.834	90
0.964286	819.524	1.20874	8.08605	8.67733	35		0.910448	2936.76	4.33151	11.243	14.4203	90
0.9375	818.171	1.20674	7.25612	10.8594	35		0.958333	380.398	0.561059	6.1142	10.0602	31
0.964286	1970.56	2.90644	8.84168	11.909	39		0.964286	324.23	0.478215	8.3426	8.54219	31
0.976744	720.504	1.06269	6.97338	7.91208	39		0.892308	2940.77	4.33742	11.4262	13.6653	90
1	634.034	0.935154	6.733	7.80854	39		0.911565	1977.13	2.91612	9.94664	18.3843	94
0.975904	2972.12	4.38366	9.03459	11.8614	51		0.956522	1347.75	1.98784	7.31964	11.7234	39
1	1252.19	1.84688	5.85658	9.56577	31		0.774194	1214.08	1.79067	9.22919	23.2882	98
0.879208	25774.1	38.015	21.5198	27.9719	242		0.864865	1440.5	2.12464	10.5327	16.6524	78
0.895522	10675.6	15.7458	11.1077	22.0859	109		0.617391	669.63	0.987655	14.4115	23.5202	145
0.732057	1252.26	1.847	13.6083	20.6142	121		0.95	355.232	0.523941	6.7642	7.43752	23
0.929825	543.284	0.801304	7.33356	10.0398	31		0.69163	890.253	1.31306	13.6217	23.0584	121
0.972973	586.972	0.86574	5.68369	8.28456	39		0.94186	621.833	0.917157	9.03485	12.2155	39
0.929293	1248.37	1.84125	8.34574	14.7262	70		0.955556	3130.23	4.61686	10.9676	15.3998	94
0.764398	748.592	1.10412	14.3689	17.8798	102		0.944444	339.185	0.500273	6.45338	14.0806	51
0.945652	2684.15	3.95892	9.40074	12.0261	70		0.9375	588.509	0.868008	6.73226	8.90987	23
0.979167	1067.97	1.57518	7.48124	8.14844	31		0.97561	6723.95	9.91733	11.4961	13.4038	63
0.985075	3059.78	4.51295	8.40176	10.2832	66		0.899408	3555.15	5.24358	11.6509	17.3724	102
0.91195	6587.2	9.71563	10.559	18.0606	63		0.921875	324.341	0.478379	8.10895	9.83456	31
0.96875	2013.58	2.96989	8.30311	9.74139	51		0.950617	1344.54	1.9831	9.19503	10.9375	43
0.950413	3901.33	5.75417	10.7383	14.1697	78		0.814815	1105.92	1.63115	11.7738	20.4236	98
0.805112	6983.48	10.3001	18.3613	21.9692	137		0.734807	837.522	1.23528	14.7201	16.716	125
0.981481	934.104	1.37773	6.75818	10.5589	35		0.970588	684.559	1.00967	7.85147	10.9293	39
0.9	2023.9	2.98511	9.21271	16.0644	78		0.971154	1319.59	1.94629	9.76861	13.3782	63
0.885417	1084.76	1.59994	8.363	13.8703	43		0.752809	863.103	1.27301	12.3619	17.5662	121
0.862745	922.532	1.36067	8.97989	14.5441	78		0.966667	1490.69	2.19866	9.71457	11.6102	39
0.947368	2375.12	3.50313	9.33218	12.8844	59		0.945055	1330.86	1.96292	9.62829	11.7921	63
0.956522	367.711	0.542347	5.92571	9.81855	20		0.986111	974.522	1.43735	7.54695	12.4525	47
0.978723	444.316	0.655334	6.31662	9.52757	39		0.947917	1327.34	1.95773	9.59902	12.5631	51
0.907216	989.78	1.45985	8.06571	14.5879	55		0.82	8038.79	11.8566	14.9063	31.4436	203
0.877953	9472.42	13.9711	14.5374	21.5673	184		0.923729	2157.79	3.18258	9.53972	15.2631	66
0.947368	1534.39	2.26311	8.78121	10.8758	113		0.865385	1082.18	1.59614	9.20903	13.7564	59
0.970588	502.606	0.741307	6.07381	7.08505	39		0.945055	1244.85	1.83607	9.05237	12.4956	66
0.955556	431.364	0.636231	6.14214	9.32484	23		0.986111	1210.09	1.78479	9.03971	10.3445	35
0.913043	309.892	0.457068	6.21505	9.37231	39		0.901961	302.992	0.446891	5.26969	11.9489	47
0.726087	1395.44	2.05817	12.4578	24.1542	152		0.745342	942.969	1.39081	14.3548	14.8071	109
0.95122	554.098	0.817254	6.70457	8.06308	27		0.736111	937.979	1.38345	15.0966	18.8564	148
0.962963	653.497	0.963859	7.04548	9.63589	31		0.947368	362.687	0.534937	7.60305	9.64665	35
1	1692.07	2.49567	7.38653	9.39898	43		0.859649	11621.7	17.1412	14.1895	23.3239	164
0.955224	999.246	1.47381	7.37143	11.3963	35		0.930556	976.489	1.44025	7.71936	11.5944	31
0.947368	453.782	0.669295	5.98412	7.98023	27		0.821918	418.88	0.617817	7.03027	12.4749	43
0.870968	1915.48	2.82519	8.41613	13.4839	63		0.965116	1695.73	2.50107	9.25649	11.7034	39
0.928571	942.096	1.38952	7.88242	11.3303	55		0.97619	319.954	0.471909	7.01713	7.63777	27
0.942308	562.023	0.828943	7.78508	8.23773	35		0.928058	2884.5	4.25443	10.4897	16.5158	70
0.933333	3095.7	4.56594	10.3413	12.558	59		0.929577	323.76	0.477522	6.23346	14.3219	43
0.923077	353.061	0.520739	5.79056	8.1612	23		1	353.285	0.521069	6.7482	9.97444	47
0.988764	2479.74	3.65744	10.1938	11.133	66		0.913043	318.696	0.470054	7.18022	7.79441	39
0.984848	1221.69	1.80191	7.76546	11.0002	55		1	350.944	0.517616	7.32689	9.44735	47
0.95122	620.036	0.914508	7.13554	7.24752	35		0.915663	1080.39	1.59349	8.49608	11.8118	51
0.97561	3067.24	4.52396	8.93486	11.597	51		0.911765	847.657	1.25023	7.53597	16.4167	66
0.923077	1700.44	2.50803	9.60767	13.6103	172		0.940476	534.057	0.787695	8.8809	11.9663	70
0.971429	319.956	0.471912	5.84471	7.67286	35		0.921569	330.113	0.486893	5.99406	10.4649	39
0.905512	3709.08	5.47061	11.5537	13.5441	66		0.939394	3125.2	4.60943	12.8335	15.6805	70
0.791045	5898.5	8.69985	13.6905	17.0664	148		0.757426	1110.08	1.63729	13.4348	18.4828	152
0.956522	504.464	0.744048	7.1039	8.17088	23		0.77907	1014.81	1.49677	8.34458	24.2613	98
0.979592	5220.68	7.70013	11.0232	11.5548	55		0.791878	1184.34	1.74682	13.0134	19.8722	141
0.915033	16481.8	24.3094	16.497	22.6217	141		0.973333	1185.2	1.74808	8.72264	10.8498	47
0.823529	490.664	0.723693	7.96171	13.211	35		0.96	355.207	0.523904	6.79024	9.33316	31
0.964286	1755.53	2.58927	8.24621	8.6095	55		0.978261	322.97	0.476357	6.08361	9.69312	27
0.885714	1685.95	2.48665	10.9475	11.5195	90		0.953125	701.43	1.03456	8.68077	9.29096	35
0.85213	22934.2	33.8263	18.059	26.4445	148		0.910714	365.921	0.539707	6.58637	10.6504	47
0.925	669.735	0.98781	5.23983	9.29162	43		1	1760.07	2.59597	7.43627	11.46	43
0.937008	3415.78	5.03802	8.93294	17.7839	55		0.952756	3718.82	5.48499	12.0353	12.9844	70
1	364.438	0.537519	7.08386	8.44742	31		0.746479	902.552	1.3312	10.2926	26.3256	113
0.947368	2442.95	3.60317	12.6993	13.2216	74		0.960784	336.408	0.496178	7.07328	9.16337	43
1	310.464	0.457912	6.1833	6.84966	27		0.966387	1472.98	2.17253	11.3488	13.0994	55
0.985075	1984.25	2.92662	8.92034	9.65814	55		0.989011	1231.06	1.81573	9.81529	11.8295	43
0.934783	550.545	0.812013	6.97904	8.12848	35		0.925134	3034.3	4.47537	12.6209	18.0617	117
0.941606	2411.61	3.55695	10.8417	15.811	113		0.94382	569.084	0.839358	9.63835	11.5916	55
1	310.902	0.458557	6.09776	7.19427	27		0.806373	7391.06	10.9013	15.4537	32.3244	199
0.957627	2441.87	3.60158	11.5983	12.9347	74		0.929245	6841.12	10.0901	12.3956	21.1443	109
0.763158	4407.57	6.50085	15.2508	22.3105	156		0.932432	920.795	1.35811	8.19996	11.1975	35
0.913706	12563.7	18.5305	10.5926	22.835	109		0.882353	306.665	0.452308	7.21342	12.2642	35
0.963768	4187.8	6.1767	11.2728	15.3344	74		0.987654	1283.19	1.89262	9.06249	11.4698	39
0.976744	421.871	0.622229	6.89341	7.9682	35		0.902913	1375.09	2.02816	10.0091	12.6398	43
0.974359	340.088	0.501605	6.37439	7.77705	39		0.981481	1137.61	1.67789	6.4087	10.7974	35
0.983051	1346.85	1.98651	8.48728	9.03963	35		0.898072	14198.4	20.9417	17.948	24.0189	188
0.875862	2875.63	4.24135	11.6914	14.8834	90		0.926471	424.69	0.626386	7.15465	11.4911	43
1	578.991	0.853969	8.10826	10.9987	35		0.96	612.413	0.903264	7.90921	7.91623	23
0.95122	300.224	0.442808	6.89717	7.43663	35		0.853333	699.641	1.03192	6.28882	27.9211	78
0.96875	457.432	0.674678	5.9067	6.91093	31		1	1872.78	2.76222	9.57112	10.8993	51
0.96	1399.69	2.06445	8.7911	10.6126	47		0.909677	4901.94	7.23	10.4561	18.2743	78
0.902439	717.653	1.05848	7.68447	12.9725	82		0.971963	1555.39	2.29408	10.899	12.3617	90
0.956522	575.222	0.84841	7.90767	10.8571	35		0.899225	2467.58	3.6395	12.0919	13.1723	78
0.978022	3216.48	4.74407	10.1489	11.4207	66		0.644737	1093.14	1.61231	13.0344	23.4294	105
0.806653	21051.4	31.0492	17.2439	31.3037	211
0.965517	2181.38	3.21737	9.81301	11.2438	59
0.890411	2069.23	3.05196	8.60372	9.9998	47
0.80292	12284.7	18.119	13.6595	23.5572	148
0.897561	9025.11	13.3114	13.2194	19.1436	94
0.912	2196.75	3.24004	9.51565	16.001	105
0.974359	2228.39	3.28672	7.90437	12.5195	51
0.895425	2875.6	4.2413	12.3889	15.0849	86
0.95283	2493.85	3.67825	9.68423	13.6204	59
0.866197	3089.99	4.55751	11.1247	15.3695	90
0.768786	1032.25	1.52249	9.26885	22.1985	94
0.948276	502.885	0.741719	7.57176	9.89329	39
0.951049	6070.6	8.95369	11.8436	14.986	78
1	1172.05	1.72869	8.67223	9.85939	74
0.913043	685.798	1.0115	6.95027	7.88019	35

## Sheet: del CTD 90mer
with 90 mer								at 37 C										37			90mer			Bin	Frequency	Bin	Frequency
Solidity	Volume_nm^3	RNAP equivalents	MinorAxisLength	MajorAxisLength	Skeleton length			Solidity	Volume_nm^3	RNAP equivalents	MinorAxisLength	MajorAxisLength	Skeleton length		0		Bin	Frequency		Bin	Frequency		0.2	0.2	0	0.2	0
0.914894	403.258	0.594776	9.02318	13.0719	51			0.771429	716.922	1.05741	10.1507	18.3203	82		271.2		0	0		0	0		0.25	0.25	0	0.25	0
0.760274	9148.23	13.493	18.7407	19.2658	145			0.97561	937.589	1.38287	6.43372	8.18132	31		542.4		271.2	0		271.2	0		0.3	0.3	0	0.3	0
0.952381	340.763	0.5026	5.75454	9.17998	27			0.956522	770.153	1.13592	7.17227	8.14601	47		813.6		542.4	71		542.4	28		0.35	0.35	0	0.35	0
0.898305	934.706	1.37862	6.53197	10.8793	27			0.907407	1203.28	1.77475	7.63026	18.0413	66		1084.8		813.6	46		813.6	6		0.4	0.4	0	0.4	0
0.896552	17170	25.3245	16.0351	22.0775	141			0.98	398.537	0.587813	6.42146	9.99536	31		1356		1084.8	27		1084.8	21		0.45	0.45	0	0.45	0
0.907895	591.076	0.871793	7.32169	13.1071	43			0.96	386.562	0.57015	7.14991	8.80442	43		1627.2		1356	16		1356	8		0.5	0.5	0	0.5	0
0.957447	883.798	1.30354	6.84726	8.53501	23			0.886121	8016.37	11.8236	16.9844	20.174	164		1898.4		1627.2	20		1627.2	2		0.55	0.55	0	0.55	0
0.986111	3547.73	5.23264	8.68889	10.6596	66			0.981818	2869.67	4.23256	7.13074	9.88356	31		2169.6		1898.4	16		1898.4	7		0.6	0.6	2	0.6	1
0.56677	2111.06	3.11366	22.5364	39.4233	320			0.947368	416.454	0.61424	6.95605	10.3249	39		2440.8		2169.6	9		2169.6	4		0.65	0.65	2	0.65	2
0.97561	445.566	0.657176	7.04911	7.36524	27			0.981132	2349.49	3.46532	7.31019	9.27633	35		2712		2440.8	5		2440.8	4		0.7	0.7	6	0.7	0
0.864271	36026.6	53.1366	20.7636	28.3153	184			0.989362	4766.72	7.03056	9.94444	12.2615	43		2983.2		2712	7		2712	6		0.75	0.75	1	0.75	5
0.979167	916.804	1.35222	7.18868	8.44378	35			0.96	416.714	0.614623	6.25267	10.2253	39		3254.4		2983.2	4		2983.2	3		0.8	0.8	10	0.8	8
0.970149	2037.81	3.00562	8.92232	9.43943	39			0.980198	2005.26	2.95761	11.0652	11.5474	55		3525.6		3254.4	4		3254.4	2		0.85	0.85	13	0.85	7
0.897959	1012.16	1.49287	11.5118	15.5123	98			0.950355	1734.92	2.55888	13.5113	13.596	70		3796.8		3525.6	4		3525.6	0		0.9	0.9	36	0.9	27
0.637931	1678.68	2.47592	13.0876	48.6961	262			0.942529	1475.95	2.17692	9.3487	11.4659	59		4068		3796.8	4		3796.8	3		0.95	0.95	82	0.95	31
1	349.413	0.515359	5.17712	6.59435	23			0.890244	449.689	0.663258	7.23736	14.2076	47		4339.2		4068	0		4068	3		1	1	111	1	49
1	4097.52	6.04354	8.28601	11.9988	55			0.968254	452.938	0.668051	8.47557	9.50299	39		4610.4		4339.2	3		4339.2	2		1.05	1.05	0	1.05	0
0.960784	497.461	0.733719	6.39224	10.2091	39			0.971429	578.079	0.852624	6.35904	7.11357	31		4881.6		4610.4	1		4610.4	2		1.1	1.1	0	1.1	0
0.916318	9788.79	14.4377	15.4352	18.7563	172			0.964286	808.493	1.19247	7.08219	10.0593	39		5152.8		4881.6	1		4881.6	0			More	0	More	0
1	350.522	0.516994	6.17165	7.8077	35			0.973684	461.293	0.680374	6.27633	7.72928	31		5424		5152.8	3		5152.8	3
0.872832	4972.28	7.33374	12.11	17.4304	109			0.955556	382.848	0.564673	6.3683	8.85213	35		5695.2		5424	3		5424	0
0.969697	1790.28	2.64053	7.99954	10.4514	47			0.930556	597.704	0.881569	6.92825	12.9155	43		5966.4		5695.2	1		5695.2	3
0.895582	7392.54	10.9034	13.915	21.902	180			0.878378	688.644	1.0157	5.8817	15.1851	51		6237.6		5966.4	2		5966.4	1
0.948276	456.429	0.673199	5.99682	12.2599	43			0.875	573.53	0.845914	6.92038	11.6005	63		6508.8		6237.6	1		6237.6	0
0.947368	431.518	0.636458	6.77479	7.09571	31			0.916667	588.773	0.868397	6.36895	11.9266	47		6780		6508.8	0		6508.8	1
0.963636	883.401	1.30295	7.20221	9.54632	43			0.925926	484.892	0.71518	7.24186	9.74268	47		7051.2		6780	1		6780	1
0.865052	18036.2	26.602	17.2251	20.9102	145			0.957143	647.148	0.954495	6.84109	12.7839	39		7322.4		7051.2	0		7051.2	0
0.952555	135454	199.784	24.222	28.4996	164			0.954545	345.046	0.508918	6.29214	8.72512	35		7593.6		7322.4	0		7322.4	0
0.95	2962.48	4.36944	11.0238	13.4006	55			0.952381	692.952	1.02205	7.91667	10.2151	43				7593.6	0		7593.6	2
0.933174	32616.3	48.1067	21.8871	23.5428	168			0.881818	1220.84	1.80066	8.29925	16.3494	78				More	14		More	18
0.9375	4548.37	6.70852	12.0625	19.568	121			0.892128	8723.76	12.8669	19.1643	21.9788	121
0.97619	379.945	0.560391	5.48225	9.78265	35			0.683761	1038.8	1.53215	15.0798	21.0708	121
0.800926	5136.93	7.57659	12.0202	20.6702	117			0.939655	2017.68	2.97592	11.1989	12.7981	86
0.868056	5466.94	8.06334	11.7943	15.8287	98			0.953846	474.751	0.700222	7.44218	10.9939	39
0.978261	2802.98	4.13419	9.53718	12.1752	47			0.923077	1210.82	1.78586	9.12101	10.4854	51
0.850575	5918.71	8.72966	12.8586	16.5756	78			1	440.249	0.649335	6.33413	6.78219	31
0.935294	9013.83	13.2947	10.7516	19.2901	86			0.892019	8269.89	12.1975	14.137	18.078	133
1	369.834	0.545477	4.2233	6.83965	27			0.936508	437.839	0.645781	6.32913	12.2603	43
0.826733	5632.23	8.30712	10.8062	22.386	156			0.953488	401.179	0.591709	6.43486	8.42297	27
0.88806	5488.92	8.09575	11.5918	14.1315	90			0.977011	1552.25	2.28946	9.44076	11.6213	59
0.985507	2085.84	3.07646	7.96479	11.1498	51			0.933333	538.203	0.79381	7.38022	10.1697	47
0.830508	3877.43	5.71893	9.12493	22.1846	113			0.934783	2456.73	3.62349	9.37762	12.0926	63
0.925926	1232.29	1.81753	8.54435	12.2031	59			0.945946	864.708	1.27538	7.50988	12.1824	47
0.93617	2282.54	3.36658	10.1355	11.5509	55			0.861111	1818.08	2.68154	12.9094	17.0642	98
0.862069	377.888	0.557357	5.55397	18.7148	55			0.872727	1027.52	1.51552	9.89744	13.8498	70
0.924242	392.811	0.579367	7.29208	11.1618	43			0.986111	1431.45	2.11128	8.26078	11.1453	55
0.956522	995.642	1.4685	6.89811	8.46578	35			0.975309	1119.37	1.65099	8.16804	12.5231
0.957447	2636.15	3.88813	12.9587	13.7183	78			1	447.869	0.660573	6.34218	8.63647	27
0.806391	29886	44.0797	19.1665	32.2421	238			0.844	5388.47	7.94759	12.357	24.2865	137
0.850242	9584.32	14.1362	11.5232	21.0979	141			0.954545	1136.8	1.6767	7.39253	11.1852	43
0.983051	959.265	1.41484	7.79452	9.88039	51			0.836735	700.611	1.03335	7.46875	16.3982	59
0.964126	8115.23	11.9694	16.4833	17.6072	109			0.942029	700.246	1.03281	7.52585	11.5712	55
1	889.369	1.31175	7.02416	9.96058	39			0.944444	385.584	0.568708	7.85284	8.51432	27
0.868421	7483.97	11.0383	10.3709	17.7782	94			0.915179	5648.63	8.33132	15.1559	18.3049	98
1	400.836	0.591204	6.17071	7.25374	31			0.784574	8469.65	12.4921	16.2082	27.745	230
0.953125	1147.36	1.69227	8.48957	9.67046	35			1	3385.46	4.9933	7.41012	8.81236	47
0.936709	2418.89	3.56768	8.93445	11.3355	78			0.68	579.908	0.855322	7.06631	25.9831	102
0.878788	3998.24	5.89712	10.5607	15.0583	113			0.929577	357.755	0.527662	6.90073	13.8896	39
0.957143	2733.61	4.03187	8.20023	10.721	47			0.801527	482.551	0.711727	7.31289	21.9373	94
0.73297	1638.23	2.41627	10.0529	41.2703	195			0.82243	448.24	0.66112	5.58379	21.9602	70
0.965909	3165.61	4.66905	9.12655	12.3123	55			0.927711	895.281	1.32047	8.51596	12.2062	63
0.915663	1238.69	1.82698	8.49803	12.691	70			0.929412	1094.88	1.61487	8.6867	11.9273	86
0.945946	469.097	0.691883	6.60002	7.02377	31			0.902778	1737.54	2.56274	7.64546	11.6665	63
0.758389	662.027	0.976441	11.3602	16.7321	98			0.88785	398.925	0.588385	6.96882	19.3987	70
0.708955	578.888	0.853818	7.88367	22.031	70			0.906667	619.668	0.913965	6.56806	14.36	51
0.830986	501.428	0.739569	12.6685	14.692	94			0.940476	1822.08	2.68743	8.34291	12.5331	47
1	468.336	0.690761	6.67209	6.69797	31			0.946429	361.458	0.533124	6.79448	10.547	43
0.939024	1165.97	1.71972	8.50957	12.1132	47			0.921053	583.103	0.860034	5.60755	8.34418	39
0.962585	345901	510.179	30.3878	48.0754	250			1	515.067	0.759686	6.56227	9.08957	27
0.845528	10427.8	15.3802	14.1312	20.2272	141			0.954545	472.145	0.696379	7.18924	11.6047	47
0.983607	1638.59	2.41679	7.63501	10.2762	39			0.800633	4909.96	7.24183	14.4611	24.9763	195
1	342.467	0.505113	6.49932	8.01533	31			0.928571	523.589	0.772255	6.05146	8.58499	47
0.91358	2500.83	3.68854	7.05092	14.3325	51			0.903614	355.777	0.524745	7.11945	13.9965	63
0.926316	4537.94	6.69312	10.705	11.3203	86			0.985714	899.159	1.32619	7.74601	11.5468	43
0.9375	1730.96	2.55304	9.02551	11.0454	51			0.947368	892.576	1.31648	7.2724	9.72494	43
0.88	4979.66	7.34464	12.8058	13.8539	129			0.970149	613.085	0.904256	8.36854	10.164	43
0.855856	1217.98	1.79643	9.77145	14.5696	59			0.920455	423.181	0.624161	9.32377	12.0001	51
0.940476	2034.63	3.00093	7.84938	13.9909	39			0.692053	1427.44	2.10536	16.1838	23.1795	152
0.894737	2569.92	3.79044	9.4294	15.1707	86			1	2262.39	3.33686	8.33166	9.60908	43
1	337.093	0.497187	6.64229	8.8343	31			0.928571	778.372	1.14804	7.32665	9.3308	31
0.970149	1501.32	2.21433	6.98876	12.199	39			0.687885	5195.45	7.6629	21.5236	29.2841	215
0.983193	3629.64	5.35345	10.7417	14.1357	70			0.880435	1340.1	1.97655	9.43664	11.9996	55
0.862745	367.037	0.541353	5.63653	11.2468	27			0.951613	1628.7	2.40222	7.90617	9.87619	39
0.762963	1041.1	1.53554	10.3628	16.9308	86			0.965517	375.345	0.553606	8.04177	9.05012	43
0.877419	3625.39	5.34718	12.172	15.9394	113			0.857143	1645.7	2.42729	12.7114	14.5411	78
0.810811	927.844	1.3685	8.60138	20.662	117			0.979592	811.736	1.19725	7.18469	8.74514	39
0.992424	6708.9	9.89513	12.7049	13.492	74			0.966292	1268.6	1.87109	9.2191	12.2213	51
0.876923	435.991	0.643054	8.4674	10.1205	43			0.96875	2178.67	3.21337	7.8484	10.2777	43
1	815.305	1.20252	5.56287	9.6841	39			0.945652	1979.47	2.91958	8.57028	13.4827	55
0.968421	3233.97	4.76987	9.86359	12.0859	39			1	766.83	1.13102	7.97452	10.1253	43
0.743243	1007.42	1.48587	12.3138	16.7247	98			0.581114	1472.66	2.17206	14.3574	40.7957	211
0.642066	929.664	1.37119	15.067	24.5076	125			1	536.438	0.791207	7.33928	9.30829	31
0.903226	2509.49	3.70132	10.2813	11.2419	63			0.921569	341.936	0.50433	6.16325	10.2869	43
0.95	2195.88	3.23876	7.08138	10.6169	39			0.806061	1623.7	2.39483	10.5237	18.2873	125
0.925926	892.315	1.3161	8.62884	11.6583	55			0.979592	458.078	0.675632	7.22197	8.62789	35
0.93617	2236.5	3.29868	8.18679	14.1268	55			0.934426	351.313	0.518162	6.319	12.5818	47
0.790698	1318.32	1.94442	10.2457	20.8191	94			0.961538	1869.06	2.75672	8.68151	11.4604	51
0.886792	447.709	0.660338	7.10582	9.23592	47			0.944444	567.399	0.836871	7.46224	12.0359	66
0.864583	8062.39	11.8914	13.3263	17.3263	117			0.965517	363.443	0.536051	7.23393	10.0856	35
0.952	1853.14	2.73325	12.3061	12.9735	94			0.974026	1775.5	2.61874	8.97747	10.9102	47
0.975	357.739	0.527639	5.93787	8.4935	31			0.931034	591.478	0.872386	6.61491	10.775	35
0.721925	1110.63	1.63809	12.0554	20.7938	133			0.92233	8580.3	12.6553	14.2961	18.4778	98
0.880109	25229	37.2109	18.6991	24.0264	152			0.96	702.694	1.03642	6.69462	9.32187	43
0.904762	373.132	0.550343	5.86378	12.8107	39			0.878151	5172.96	7.62973	14.6637	19.9654	125
0.783019	1064.71	1.57036	5.96712	21.0005	78			0.97619	510.302	0.752657	7.04076	7.79388	39
0.87037	384.237	0.566721	6.59729	10.7965	47			0.914634	369.3	0.544691	8.3774	12.3435	59
0.735043	1023.89	1.51016	11.0102	25.7828	152			0.877907	3123.55	4.60701	12.121	17.1479	125
0.766839	933.791	1.37727	10.1563	23.97	141			1	659.012	0.971994	6.5921	7.02377	35
0.983333	342.736	0.50551	7.18779	10.6955	47			0.953125	848.431	1.25137	6.90046	11.7563	51
0.910828	36246.9	53.4615	18.8309	30.813	227			0.926471	694.704	1.02464	6.60354	12.7457	55
0.775316	4255.45	6.27647	18.0915	22.0989	156			0.981818	601.95	0.887832	6.9072	10.1633	39
0.979167	857.553	1.26483	7.03277	8.63468	47			0.887574	2850.61	4.20445	11.3563	18.0811	94
0.926829	1831.03	2.70063	8.53729	12.1422	63			0.930108	5902.45	8.70568	14.1506	16.1112	109
0.979167	510.688	0.753228	7.58976	8.20699	51			0.976744	372.726	0.549743	7.04417	7.90439	23
0.76087	834.783	1.23124	12.7233	14.7843	90			0.804196	817.971	1.20645	8.3287	21.251	98
0.953846	2495.79	3.68111	8.75904	9.24845	39			0.923913	1640.33	2.41936	8.5281	13.0907	51
0.908046	3948.33	5.8235	8.67214	12.8237	47			0.941176	736.544	1.08635	9.18715	11.5036	59
0.875458	20818.2	30.7053	15.983	20.9468	184			1	3121.2	4.60355	7.51176	8.69906	47
0.948276	999.31	1.47391	7.63912	9.65308	55			0.900763	1762.87	2.6001	11.8492	14.0337	90
0.850679	9534.21	14.0623	13.6583	20.1499	117			0.916031	2061.02	3.03986	11.3663	14.1145	70
1	694.463	1.02428	6.04824	7.80308	27			0.902655	1913.6	2.82241	9.73775	13.8693	55
0.911111	825.7	1.21785	8.63737	13.1019	55			0.969697	2707.33	3.99311	9.90563	12.5646	59
1	416.619	0.614482	5.45708	12.6586	43			0.916667	1417.22	2.0903	9.61784	12.6893	59
1	1229.33	1.81318	6.61905	8.75206	31			0.888	1020.53	1.50521	7.68541	19.5797	82
0.967742	684.585	1.00971	6.85268	11.3797	39			0.986486	13050.5	19.2485	11.4276	16.6687	63
0.966667	2495.55	3.68075	7.9958	9.4623	35			0.62973	1157.26	1.70688	12.8407	37.9545	184
0.872038	6299.04	9.29062	14.3383	17.5868	156			0.865672	1983.82	2.92599	9.85097	16.766	55
0.96	615.889	0.908391	5.716	10.9792	31			0.967949	12999.3	19.173	12.1203	16.4705	63
0.931034	473.51	0.698393	7.94653	8.87975	31			0.551786	1711.72	2.52465	16.585	46.7909	250
1	1555.85	2.29476	7.00771	9.18916	39			0.686813	676.238	0.997401	12.8913	18.7553	102
								0.982609	4117.46	6.07295	11.2617	13.3058	51
								0.949153	368.724	0.543841	7.16045	10.675	39
								0.964286	1524.24	2.24815	7.39077	9.4907	31
								0.964706	1322.1	1.94999	9.21747	11.5251	39
								0.94186	1415.36	2.08755	9.03709	11.8595	82
								0.875	1464.58	2.16014	9.67641	12.8808	70
								0.973684	1727.6	2.54808	11.2326	13.148	86
								0.973684	391.547	0.577502	6.33414	7.729	20
								0.972222	1372.25	2.02396	6.75239	13.7456	55
								0.978723	799.967	1.17989	7.3932	8.13541	35
								0.693989	939.413	1.38557	11.9313	20.4656	121
								1	714.828	1.05432	6.64229	8.8343	35
								0.95122	447.194	0.659579	6.60607	7.86939	27
								0.971429	1391.22	2.05194	8.13863	10.9964	66
								0.846154	511.64	0.754631	8.53612	13.6902	59
								0.747126	948.345	1.39874	12.6083	16.883	105
								0.907407	351.465	0.518385	5.81845	11.3378	39
								0.944444	1113.23	1.64193	7.94567	13.9795	47
								0.940299	778.17	1.14774	7.42738	11.0525	51
								0.904	2918.96	4.30525	9.67478	16.3515	59
								0.965517	445.051	0.656418	5.11582	7.20439	23
								0.962264	803.923	1.18573	6.9459	9.58359	35
								0.828571	1945.53	2.86951	14.9348	16.4737	145
								0.963768	6746.87	9.95113	11.6703	15.1996	90
								1	341.106	0.503106	5.62052	6.82682	27
								0.964912	4254.84	6.27557	10.9118	13.2012	70
								0.933333	731.797	1.07935	7.94164	9.18629	51
								0.918605	951.789	1.40382	8.11683	13.1468	63
								0.897436	940.672	1.38742	7.98187	12.4074	66
								0.944444	2198.73	3.24297	10.8301	15.0619	94
								0.94382	2508.44	3.69976	9.47011	11.5003	35
								0.957983	4267.26	6.2939	11.2015	13.3422	59
								0.932203	734.766	1.08373	8.0144	9.09951	31
								0.84	967.005	1.42626	10.2966	18.9286	94
								0.917197	5750.72	8.48189	12.7463	15.2273	98
								0.8	1780.01	2.62539	13.7298	19.1484	145
								0.982143	982.221	1.4487	7.47275	9.61721	39
								0.873239	490.312	0.723174	7.28298	12.7953	35
								0.941748	1477.13	2.17866	8.03179	15.8071	66
								0.878571	2540.92	3.74767	11.6121	14.8642	102
								0.942857	4354.22	6.42215	10.623	16.3571	74
								0.859281	15273.8	22.5278	17.4612	23.7787	176
								0.932584	3688.59	5.4404	9.29356	11.8001	63
								0.876712	10277.9	15.1592	16.7567	20.6325	203
								0.990196	3689.3	5.44145	10.5297	12.4884	63
								0.925926	1038.97	1.5324	7.806	12.8091	47
								0.964912	811.926	1.19753	7.05312	10.1477	35
								0.892857	2551.47	3.76323	12.2096	13.9481	102
								0.769231	1011.7	1.49218	13.4375	19.1135	109
								0.788043	951.321	1.40313	13.1314	17.387	86
								0.957447	410.182	0.604989	5.12084	11.6212	27
								0.971429	426.076	0.628431	5.24069	8.43894	31
								0.958333	358.403	0.528619	6.80021	9.07938	35
								0.944444	804.972	1.18727	8.6808	10.3348	55
								0.896907	1659.32	2.44737	10.7429	22.1325	102
								0.979167	521.937	0.769819	6.5784	9.38776	31
								0.945946	433.692	0.639664	6.37375	7.20076	27
								0.974026	449.134	0.662439	6.60873	14.9504	39
								0.771084	1561.13	2.30255	16.7321	19.3389	109
								0.751908	3214.5	4.74115	12.6793	24.3476	117
								0.887097	429.727	0.633816	5.84998	12.7391	47
								0.875862	1727.88	2.5485	8.8595	19.9825	82
								0.953125	3719.16	5.48549	7.14576	11.0967	43
								0.971014	2094.21	3.08881	8.02759	10.8427	47
								0.96	600.372	0.885505	6.54248	9.66171	31
								0.988764	1500.71	2.21344	9.89273	11.7789	39
								1	692.666	1.02163	7.78511	8.58203	27
								0.834081	1839.08	2.7125	11.3067	22.5918	121
								0.913043	854.838	1.26082	6.52423	13.0767	55
								0.948052	1152.93	1.70049	8.56238	11.163	47
								1	440.422	0.649589	5.29703	7.64553	27
								0.95082	3480.92	5.1341	6.83052	11.105	39
								0.965517	3368.93	4.96892	7.14473	10.1931	27
								0.850467	1066.77	1.57341	8.44908	15.0909	63
								0.603175	883.626	1.30328	16.1321	24.5135	129
								0.964286	4954.38	7.30735	11.8516	15.0536	82
								0.984375	542.336	0.799905	7.5083	10.9112	43
								0.941176	423.283	0.624312	5.28534	8.25174	31
								0.985507	1415.18	2.08728	8.74095	10.1166	51
								0.933333	1190.77	1.7563	8.62332	10.6193	55
								0.98	707.334	1.04326	6.34261	10.2172	39
								1	462.766	0.682546	7.07146	8.50283	39
								0.98	619.06	0.913068	7.23628	8.83759	35
								0.933333	358.467	0.528713	6.82501	10.8813	51
								0.964912	1026.04	1.51333	8.20963	8.838	47
								0.930769	3021.06	4.45584	11.3912	14.2027	78
								0.935484	525.073	0.774443	7.94324	9.70037	43
								0.793478	519.747	0.766588	5.8958	18.7327	74
								0.932584	2334.59	3.44335	9.92708	11.157	59
								0.934783	503.611	0.742789	5.60939	10.3603	35
								0.862069	445.68	0.657345	7.32242	10.1202	63
								0.755682	9492.45	14.0007	17.9885	24.2777	195
								0.919355	430.504	0.634962	7.56488	10.4193	39
								1	1552.24	2.28943	10.5	11.9184	55
								0.888889	1342.35	1.97986	8.5949	13.5924	94
								0.919355	433.748	0.639747	6.85708	11.1165	20
								0.949153	673.662	0.993602	8.22913	9.53426	27
								0.979167	934.898	1.37891	7.36932	8.26033	39
								1	381.93	0.563319	4.37556	7.46413	23
								0.833333	1151.21	1.69796	12.8469	19.0698	109
								0.974359	332.803	0.49086	5.74556	8.69513	27
								0.949045	4984.57	7.35188	11.6935	16.5222	109
								0.962963	1423.15	2.09904	7.79363	13.004	39
								0.934426	2051.12	3.02525	10.8721	13.9776	74
								0.938272	604.116	0.891026	8.81599	11.3719	47
								0.95122	1141.86	1.68415	8.73348	11.8955	31
								0.888525	12984.1	19.1506	15.7681	23.3789	176
								0.952381	521.503	0.769179	6.41205	8.13525	23
								0.921875	3729.43	5.50064	11.7283	13.3411	55
								0.95122	455.31	0.671549	6.53664	7.81893	31
								0.971014	1073.61	1.5835	8.93674	9.68103	55
								0.945455	459.417	0.677607	7.99062	8.51695	31
								0.895833	438.22	0.646342	6.39017	9.40835	35
								0.857143	2569.61	3.78998	12.3944	18.5865	98
								0.926471	411.002	0.606198	8.78056	9.6663	43
								0.928571	1400.39	2.06546	7.40506	11.7354	47
								0.962963	669.448	0.987386	7.47832	9.08256	35
								1	570.407	0.841308	6.08132	12.0341	47
								0.983516	18418.1	27.1653	13.5329	17.0513	90
								0.916129	1480.56	2.18371	11.6446	16.756	105
								1	2869.25	4.23193	6.49441	9.9615	39
								0.79	462.133	0.681612	7.41996	17.3204	78
								0.954545	391.8	0.577876	6.52965	8.63592	31
								0.895522	3302.75	4.87131	9.11263	18.1731	86
								0.959184	645.128	0.951517	6.7038	9.43319	35
								0.84507	12487.5	18.4182	14.7777	29.2808	199
								1	604.306	0.891307	6.26569	9.66458	31
								0.917476	6221.38	9.17608	11.9992	20.726	156
								0.981481	844.974	1.24627	7.9024	8.72103	43
								0.956989	9992.29	14.7379	13.5019	17.135	59
								0.97619	869.616	1.28262	6.74365	8.27847	31
								0.864662	2513.66	3.70746	8.74524	18.1354	98
								0.850575	592.971	0.874588	7.39674	14.5698	59

## Sheet: del DBDCTD 90 mer
BRCA2 ΔDBDΔCTD + 90 mer								BRCA2 ΔDBDΔCTD37 °C										37			90mer			Bin	Frequency	Bin	Frequency
Solidity	Volume_nm^3	RNAP equivalents	MinorAxisLength	MajorAxisLength	Skeleton length			Solidity	Volume_nm^3	RNAP equivalents	MinorAxisLength	MajorAxisLength	Skeleton length		0		Bin	Frequency		Bin	Frequency		0.2	0.2	0	0.2	0
0.978261	1159.32	1.70991	7.13004	8.29547	43			1	628.064	0.926348	7.17451	8.27471	39		271.2		0	0		0	0		0.25	0.25	0	0.25	0
0.977778	796.643	1.17499	6.1324	9.34654	31			0.948052	743.827	1.09709	7.18815	13.3425	39		542.4		271.2	0		271.2	0		0.3	0.3	0	0.3	0
0.961538	1067.3	1.57418	7.65877	12.7564	51			0.980392	549.972	0.811169	7.24087	9.05007	27		813.6		542.4	142		542.4	174		0.35	0.35	0	0.35	0
0.871429	682.092	1.00603	7.42996	11.7693	59			0.977273	551.386	0.813254	6.83762	8.18249	31		1084.8		813.6	70		813.6	63		0.4	0.4	0	0.4	0
0.965517	2583.5	3.81047	9.30711	11.8542	43			0.841751	3800.49	5.60544	18.2931	20.5241	148		1356		1084.8	28		1084.8	33		0.45	0.45	0	0.45	0
0.956522	460.778	0.679614	7.27984	8.23274	43			0.975	282.675	0.416925	6.90946	7.36832	31		1627.2		1356	27		1356	17		0.5	0.5	0	0.5	0
0.941176	450.484	0.664431	6.41091	10.2119	43			0.940476	1189.49	1.75441	9.03266	11.3942	39		1898.4		1627.2	18		1627.2	17		0.55	0.55	1	0.55	0
0.934783	727.161	1.07251	5.62857	10.1677	47			0.964286	336.689	0.496592	6.2447	11.3852	31		2169.6		1898.4	16		1898.4	10		0.6	0.6	0	0.6	0
0.95	363.555	0.536216	5.91611	8.53858	20			0.925373	425.462	0.627525	7.29825	11.4026	43		2440.8		2169.6	8		2169.6	8		0.65	0.65	1	0.65	1
0.959184	588.848	0.868508	6.29203	9.72834	35			0.957447	693.651	1.02308	5.93422	10.0104	39		2712		2440.8	11		2440.8	10		0.7	0.7	6	0.7	4
0.916667	2022.46	2.98298	10.7388	16.3224	129			0.919643	1466.9	2.16356	9.51846	14.5261	55		2983.2		2712	12		2712	4		0.75	0.75	11	0.75	6
0.966667	693.792	1.02329	7.43369	10.2504	39			0.929204	1194.38	1.76162	10.3978	13.4202	70		3254.4		2983.2	4		2983.2	2		0.8	0.8	9	0.8	4
1	1070.59	1.57904	8.60592	8.89741	43			0.946237	942.217	1.3897	8.72205	13.2891	55		3525.6		3254.4	3		3254.4	5		0.85	0.85	23	0.85	21
0.931373	3569.63	5.26494	8.35992	15.0483	51			1	598.273	0.882408	7.42702	11.1797	47		3796.8		3525.6	3		3525.6	4		0.9	0.9	39	0.9	34
0.869565	2217.85	3.27117	12.0799	15.6623	117			0.968254	461.646	0.680894	7.76535	10.264	51		4068		3796.8	5		3796.8	1		0.95	0.95	110	0.95	130
0.960526	1234.89	1.82138	8.23094	11.7009	55			0.934959	2283.11	3.36741	10.2903	15.0493	70		4339.2		4068	2		4068	3		1	1	169	1	188
0.939394	318.949	0.470426	6.09224	6.69094	16			0.957983	794.045	1.17116	9.55254	15.819	63		4610.4		4339.2	2		4339.2	1		1.05	1.05	0	1.05	0
1	277.345	0.409064	5.13598	8.08012	27			0.808511	626.456	0.923976	7.57543	22.1896	94		4881.6		4610.4	4		4610.4	2		1.1	1.1	0	1.1	0
0.94	1612.04	2.37764	6.31186	9.68263	31			0.957627	1594.81	2.35223	11.9544	12.3659	55		5152.8		4881.6	3		4881.6	0			More	0	More	0
0.842105	8430.04	12.4337	11.6949	24.712	152			0.95082	376.078	0.554687	7.16415	10.6731	43		5424		5152.8	2		5152.8	0
0.94	448.975	0.662205	6.84999	9.1757	27			0.980769	457.938	0.675425	6.62572	10.1444	39		5695.2		5424	1		5424	2
0.952941	1637.33	2.41493	8.71858	12.3227	70			0.937008	1365.05	2.01335	9.43846	17.1937	59		5966.4		5695.2	1		5695.2	0
0.930556	1298.89	1.91576	7.19137	12.4447	51			0.952381	453.76	0.669262	8.2212	9.55933	35		6237.6		5966.4	1		5966.4	1
1	1481.93	2.18573	8.01628	10.1795	43			0.88172	590.669	0.871193	8.11675	14.1031	59		6508.8		6237.6	1		6237.6	1
0.948718	552.323	0.814636	6.2906	7.7313	27			0.979167	387.08	0.570915	7.32715	8.41219	43		6780		6508.8	0		6508.8	1
0.934066	2058.11	3.03556	9.39689	12.2796	51			0.896226	4506.39	6.64659	12.5799	20.6484	141		7051.2		6780	2		6780	0
0.972222	2889.07	4.26116	8.88722	10.4138	39			0.980769	418.719	0.61758	6.58509	10.0979	47		7322.4		7051.2	1		7051.2	0
0.943396	452.646	0.66762	6.76564	10.812	23			0.914894	1093.48	1.6128	8.51626	13.2655	55		7593.6		7322.4	2		7322.4	0
0.969697	371.395	0.54778	6.37104	6.59059	39			0.965217	2428.06	3.58121	10.8965	13.2107	59				7593.6	3		7593.6	0
0.917431	2394.42	3.5316	11.0269	12.3707	47			0.944444	487.802	0.719472	7.78681	11.6016	27				More	16		More	10
0.953488	400.492	0.590696	7.08729	7.70603	31			0.955882	693.247	1.02249	8.49619	10.0635	39
0.841176	979.012	1.44397	11.1169	19.6637	94			0.962264	458.041	0.675577	6.71494	10.0035	39
0.869565	1621.52	2.39163	9.14217	12.6501	23			0.978723	404.904	0.597204	6.55332	9.1089	31
0.824742	840.785	1.2401	8.93034	13.8258	43			0.858824	370.953	0.547128	8.41938	12.702	55
0.804124	739.667	1.09095	9.67997	12.1984	66			0.842105	3104.37	4.57871	15.1984	21.3186	207
0.954545	299.013	0.441023	6.36598	8.65989	23			0.898734	1520.72	2.24296	10.8104	17.7098	90
0.848665	6635.51	9.78689	15.9186	25.6902	184			0.969697	395.552	0.58341	5.44586	7.73344	27
0.914894	574.986	0.848062	6.04151	10.019	35			0.753012	881.767	1.30054	12.9295	16.3307	121
0.97561	376.816	0.555776	6.53382	7.99036	23			0.955224	2376.96	3.50584	8.84375	9.43138	47
0.925926	502.416	0.741026	7.02151	9.68407	43			0.919643	1283.62	1.89324	11.3052	12.4171	63
0.681388	1899.44	2.80153	16.922	22.1385	156			0.969231	723.029	1.06641	8.135	10.2993	39
0.972973	395.842	0.583838	6.01134	7.79361	31			0.95	2316.29	3.41636	9.72585	12.9323	51
0.967742	308.466	0.454965	5.9228	6.71685	20			0.824324	276.045	0.407146	7.46703	12.493	51
0.878378	620.707	0.915497	7.51867	12.1389	35			0.979167	371.526	0.547974	6.2177	10.1075	39
0.775701	13109.2	19.3351	21.8236	28.2714	266			0.941176	335.57	0.49494	6.36467	9.82687	39
1	1836.75	2.70907	8.44076	9.22074	51			0.972973	302.726	0.446499	5.26037	9.03943	31
1	340.36	0.502005	6.78212	7.86254	27			0.9375	331.731	0.489279	5.83579	10.2439	31
1	420.942	0.620858	6.47105	7.48939	31			0.953125	506.818	0.747519	7.09346	11.5108	35
0.87013	344.374	0.507926	7.55387	12.781	31			0.732283	435.156	0.641824	7.5732	21.8363	90
0.873786	767.203	1.13157	9.77427	12.9294	66			0.654088	430.389	0.634793	11.0542	19.8273	102
0.833333	509.742	0.751831	6.87952	15.205	51			0.968254	664.094	0.979489	6.44462	12.4406	43
0.97561	1112.93	1.64149	6.36365	8.20492	27			0.949367	523.346	0.771897	7.67583	13.0837	47
0.948718	420.427	0.620099	5.92309	8.26329	35			0.938776	415.163	0.612335	6.4916	9.54327	39
0.891892	1937.75	2.85803	9.82226	13.7686	51			0.974359	533.733	0.787216	6.38069	7.92786	31
0.96875	386.338	0.56982	5.82419	7.2313	31			1	338.983	0.499975	6.66391	10.073	35
0.913043	620.107	0.914612	6.89954	12.7698	43			0.850575	2243.5	3.30899	12.3914	16.7454	78
0.885246	371.532	0.547983	6.89037	10.8539	39			0.900585	2026.77	2.98933	12.0313	17.0171	98
0.93617	1251.83	1.84635	9.13233	12.8972	47			0.925	283.937	0.418787	6.03958	8.81936	31
0.867816	8064.29	11.8942	11.2819	18.5884	74			0.97619	333.285	0.49157	6.3567	8.36914	31
0.947368	570.423	0.841331	7.13929	10.0429	47			0.97619	309.65	0.456711	5.40928	10.0644	39
0.977778	575.074	0.848191	7.08875	8.17038	39			0.907692	835.727	1.23264	7.49095	10.4881	27
1	289.581	0.427111	5.44373	8.181	27			0.976744	289.375	0.426807	5.67827	9.71813	27
0.9	566.673	0.8358	8.26064	9.11761	20			0.943396	395.78	0.583746	6.70392	10.0858	51
0.913333	7465.33	11.0108	12.4169	14.7831	82			1	289.745	0.427353	5.46948	7.38078	35
0.790419	1812.22	2.67289	11.3804	16.5933	86			0.938462	330.988	0.488183	6.40024	12.5123	43
0.888889	618.811	0.9127	6.5426	11.5908	55			0.96875	407.236	0.600644	5.52608	7.38083	31
0.917127	10851.9	16.0058	13.0583	17.3547	74			0.838046	11676.7	17.2223	15.5828	29.1391	188
0.981132	718.091	1.05913	7.46191	9.11424	31			0.773913	14441.9	21.3008	22.6048	36.475	367
1	690.165	1.01794	6.08476	8.64999	31			0.962963	348.531	0.514058	6.51392	10.5863	35
1	865.548	1.27662	6.08282	8.57764	39			0.98125	1942.46	2.86499	12.7332	15.9261	59
0.97619	421.995	0.622411	6.40186	8.32093	35			0.933333	303.078	0.447017	6.90636	8.26726	39
1	2364.56	3.48756	6.78438	9.91997	47			0.965517	316.36	0.466608	5.56104	6.733	43
0.956044	1817.49	2.68067	7.60534	15.1003	74			0.929825	9145.53	13.489	17.6856	19.7488	129
0.935484	342.5	0.505162	5.45812	7.02809	20			0.890855	4121.48	6.07888	17.7067	22.8503	180
0.946809	1738.56	2.56425	9.23447	12.6808	63			0.932432	556.409	0.820662	7.7382	11.7836	39
0.925	1227.36	1.81026	7.12005	13.7555	51			0.6875	889.554	1.31203	12.8328	23.4571	125
0.942308	1099.93	1.62232	6.33556	10.1062	31			0.71599	1595.69	2.35353	10.5472	44.8692	223
0.953642	6993.14	10.3144	12.0207	15.7586	86			1	372.039	0.54873	6.37742	7.68421	23
0.955556	432.317	0.637635	6.19775	9.17738	23			0.972222	356.443	0.525728	5.57288	8.3314	35
0.97619	527.967	0.778712	6.32474	8.51826	35			1	1671	2.46461	9.74925	10.3324	66
0.975	562.331	0.829397	6.24627	8.19137	47			0.971429	446.513	0.658573	6.09194	7.29539	31
0.926829	491.765	0.725318	6.26027	8.03709	35			0.934783	299.535	0.441792	6.93839	8.26329	35
0.967742	2345.32	3.45917	7.19719	10.8608	43			0.834101	1293.08	1.9072	10.9962	24.1542	164
0.728814	10058.1	14.8349	17.0529	30.1757	168			0.892308	568.778	0.838906	8.56269	9.31882	47
0.710706	5847.83	8.62512	15.7758	31.4576	219			1	333.411	0.491756	6.57751	7.72353	35
0.974359	2653.86	3.91424	9.23341	11.0657	51			0.907407	983.478	1.45056	8.14425	16.3051	63
0.979592	1241.22	1.8307	7.30983	8.55236	31			1	285.619	0.421267	5.7735	5.7735	27
0.940476	1880.64	2.77381	7.41288	13.9227	55			0.968254	643.788	0.94954	7.74204	10.3769	43
0.940299	1260.21	1.85871	8.75316	9.51905	39			0.977778	6291.29	9.27919	24.8902	40.7556	406
0.819672	561.557	0.828256	6.34294	12.6236	35			0.966418	3100.41	4.57288	15.587	21.4843	195
0.909091	590.223	0.870535	6.32374	10.8193	55			0.914286	483.14	0.712596	6.96239	12.4852	59
0.874172	1379.12	2.0341	9.76633	18.945	90			0.689956	687.797	1.01445	9.39419	29.7257	109
0.961538	313.166	0.461897	6.59394	10.2337	31			0.809249	739.835	1.0912	14.0702	16.2854	121
0.961538	1096.95	1.61792	7.97931	8.47899	43			0.966102	533.289	0.786563	7.19321	10.3766	35
0.948718	460.708	0.67951	5.89924	8.30852	23			0.975	406.108	0.59898	6.01888	8.58338	35
0.944444	4214.47	6.21603	9.35658	14.2228	59			1	321.618	0.474363	6.42518	6.7897	23
0.948276	696.631	1.02748	6.61646	10.8458	35			0.981818	338.541	0.499323	7.48264	9.46493	27
0.958333	1321.66	1.94935	7.4539	8.16918	16			0.712476	3302.45	4.87086	19.2039	64.1045	402
0.911392	774.043	1.14166	8.24882	12.1473	59			0.960784	315.835	0.465833	7.62412	8.5131	51
0.933962	4208.96	6.2079	9.1577	14.422	59			0.8875	1148	1.69321	8.45933	11.5115	51
0.961538	621.667	0.916914	7.11501	9.13814	27			0.962264	407.818	0.601502	7.52384	8.85237	31
0.706383	1126.03	1.66082	15.7884	17.9115	102			0.886525	1600.29	2.36031	9.60099	18.3682	86
1	359.682	0.530505	5.45687	7.72871	31			0.951807	877.961	1.29493	8.84408	11.8287	47
0.971429	301.599	0.444836	5.9957	7.39718	27			0.916084	901.454	1.32958	9.8787	18.1975	121
0.830935	2602.51	3.8385	13.1844	25.1218	133			0.702247	911.336	1.34415	12.89	19.4583	125
0.890909	292.492	0.431404	6.84547	11.0214	31			0.95122	316.095	0.466217	5.52424	9.54147	35
0.873239	10448.3	15.4104	13.0345	19.3111	168			1	689.073	1.01633	7.71691	9.1546	66
0.928571	280.237	0.413329	5.15424	10.4344	16			0.986301	2103.82	3.10298	8.4011	11.0944	39
0.811215	20990.7	30.9598	22.8638	27.8352	258			1	459.331	0.677479	6.41205	8.13525	31
0.938776	410.457	0.605395	6.71767	9.45134	16			1	276.558	0.407903	5.2842	6.56137	16
0.97561	547.037	0.806839	6.40796	8.27011	35			0.963636	704.418	1.03896	6.98264	10.1324	47
0.933333	442.125	0.652101	6.23621	8.89105	23			0.95	2178.69	3.2134	10.8309	13.7495	82
0.966102	729.253	1.07559	7.75792	9.80653	35			0.923077	639.888	0.943788	6.34414	9.97472	51
0.972222	419.299	0.618435	6.38152	7.24994	27			1	632.491	0.932878	7.89704	10.144	23
0.927007	4536.19	6.69055	11.7135	14.8678	66			0.978261	346.729	0.5114	6.596	8.97783	51
0.834101	7642.75	11.2725	15.2947	17.8702	102			0.980769	644.477	0.950557	6.76283	9.88564	43
0.733945	459.852	0.678248	8.179	15.712	51			0.979798	1058.65	1.56142	10.0207	12.7108	66
0.944444	468.349	0.69078	7.42264	9.14088	39			0.88764	795.942	1.17396	7.98002	13.8088	59
0.9	424.397	0.625955	6.38618	9.27425	55			0.866667	299.795	0.442176	6.69413	11.1375	43
0.892473	2504.93	3.69459	10.0424	11.0699	70			0.787763	8799	12.9779	22.2957	26.8086	328
1	357.91	0.527891	6.41151	8.88851	23			0.759259	1045.18	1.54156	9.7721	20.7858	102
0.932203	4658.74	6.8713	10.0217	14.6363	74			0.9375	365.56	0.539174	6.53768	9.01776	43
0.952381	2591.3	3.82197	8.171	9.59	39			0.963636	351.719	0.51876	7.42061	9.45439	55
0.955224	753.123	1.1108	8.04416	10.6381	43			0.959184	607.662	0.896257	7.0304	8.67176	35
1	2695.8	3.97611	8.11292	9.56048	39			0.945455	390.333	0.575713	7.39582	9.20563	35
0.813084	1442.79	2.12801	11.2281	22.962	121			0.961905	1650.56	2.43446	9.01953	14.7269	47
0.860215	649.225	0.957559	8.03949	14.4586	78			0.981481	595.246	0.877943	7.70578	9.29174	47
0.686364	953.012	1.40562	13.1168	23.2668	105			0.980392	315.731	0.46568	6.87016	9.95439	51
0.963855	1660.81	2.44958	8.9843	11.632	59			0.977778	433.75	0.639749	6.00939	9.66592	35
0.921569	527.132	0.777481	6.75568	9.39996	43			0.982143	523.961	0.772803	6.64093	11.0234	31
0.914894	537.456	0.792709	9.20825	12.636	74			0.928571	390.406	0.575819	6.407	10.6877	47
0.973684	3359.47	4.95496	9.0114	10.6974	47			0.723982	4471.69	6.59541	13.5065	37.0757	164
0.934426	519.345	0.765995	7.46084	10.1835	39			0.855856	689.591	1.0171	11.5666	11.9616	82
0.936508	1737.41	2.56256	8.14916	9.42156	35			0.905594	14405.2	21.2466	15.0944	23.1052	133
0.962963	652.988	0.96311	6.62973	10.3004	31			0.739336	1137.68	1.678	9.98611	25.0125	121
0.942857	397.03	0.58559	5.19632	8.70004	43			0.698347	956.869	1.41131	17.2163	19.0799	121
1	408.399	0.602358	6.4291	6.4291	27			0.97561	533.697	0.787163	5.40563	9.95218	27
0.941176	644.551	0.950665	6.08947	10.391	31			0.940476	2587.81	3.81682	12.0535	17.7008	98
0.814371	1352.26	1.99448	10.7694	18.1855	82			0.956522	382.538	0.564216	6.88136	8.45843	39
0.894737	665.377	0.981382	6.71099	14.4338	55			0.935374	3955.12	5.83352	16.1362	22.1356	246
0.974359	529.059	0.780324	6.49324	7.65787	31			1	279.719	0.412565	5.90743	6.59293	27
0.968421	4508.52	6.64973	9.49056	12.5093	55			0.960784	416.243	0.613927	5.96028	10.8295	43
0.94	312.95	0.461578	5.96346	10.8497	27			0.907407	309.985	0.457206	7.08578	9.14788	47
0.918367	316.793	0.467247	7.03444	8.7981	27			0.851852	721.156	1.06365	8.44695	19.3066	78
0.836735	516.953	0.762468	7.42595	8.34846	31			0.888889	308.489	0.454998	6.77684	10.158	43
0.936508	431.749	0.636798	7.31374	10.9509	31			0.944444	538.709	0.794556	6.33694	6.99613	12
0.893333	722.399	1.06549	9.17569	10.168	59			1	356.263	0.525461	4.99943	6.56162	23
0.745318	8954.98	13.2079	14.0949	22.4252	148			0.944444	1271.06	1.87471	10.2876	10.6764	63
0.969697	1296.35	1.91203	7.30385	11.4648	35			0.910714	336.7	0.496608	7.6266	9.26355	39
0.805556	897.455	1.32368	8.8145	16.6169	78			0.870968	592.625	0.874078	6.6362	11.7378	47
0.963636	1487.03	2.19326	8.0563	8.56777	39			0.956522	300.339	0.442978	5.89906	10.0573	43
1	289.724	0.427322	6.00518	7.21494	31			0.969231	2005.97	2.95866	8.20488	10.0474	47
0.954545	2049.96	3.02354	7.72249	10.5549	35			0.9375	298.037	0.439583	6.02653	9.84978	43
0.837838	409.959	0.604659	6.9769	12.7172	59			0.942029	686.868	1.01308	8.53953	10.0302	47
0.976744	643.647	0.949331	6.92489	8.12826	31			0.97561	335.294	0.494533	6.41802	8.33221	23
0.778182	7178.06	10.5871	13.9641	21.9381	148			0.838028	906.673	1.33728	10.8247	16.5763	70
0.922481	4348.46	6.41366	10.1251	15.8067	63			0.98	424.446	0.626027	7.28337	8.73192	43
0.932203	1160.22	1.71125	6.96712	10.6988	39			0.919355	654.817	0.965807	6.86354	10.9617	51
0.68	4620.76	6.81529	18.6728	22.84	125			0.956522	670.269	0.988597	6.04201	9.53135	23
0.894737	2599.44	3.83399	9.60648	14.6341	59			0.980769	423.533	0.62468	7.70536	8.7245	0
0.941176	950.554	1.402	6.26277	9.96765	39			0.948276	420.269	0.619866	8.08783	8.84078	39
1	356.23	0.525412	7.85292	7.8695	27			0.933333	420.852	0.620726	7.0397	7.95241	35
0.978723	340.066	0.501572	7.30268	8.43473	39			0.951807	786.01	1.15931	7.78216	13.3397	55
0.942857	2333.69	3.44202	7.89556	11.0501	43			0.963636	464.503	0.685108	7.84399	8.88842	20
0.845794	10310.2	15.2068	12.278	21.2136	102			1	965.409	1.42391	8.79336	10.1052	51
0.903614	750.93	1.10757	8.27308	12.7957	59			0.910714	475.838	0.701826	7.71263	8.96849	35
0.979167	684.424	1.00948	7.44353	8.26306	31			0.962264	319.716	0.471557	6.34289	10.53	35
0.94	288.698	0.425808	7.49801	8.34055	35			0.982759	3466.29	5.11252	7.59654	9.79325	43
0.869198	2588.52	3.81788	13.734	20.7302	156			1	335.185	0.494374	6.27777	6.48903	16
0.931034	432.266	0.63756	7.33922	9.98057	35			0.942308	302.876	0.446719	6.62842	9.72869	23
0.923913	3634.48	5.36059	8.84523	13.0951	70			0.902597	856.327	1.26302	11.5959	16.5512	98
1	391.119	0.576871	6.65783	8.13046	43			0.972973	424.176	0.625628	6.20101	7.60145	27
0.913793	583.365	0.86042	6.99022	10.1849	35			0.972973	766.177	1.13005	7.32714	13.1059	51
0.84472	858.18	1.26575	10.5012	18.2742	137			0.946429	549.912	0.811079	7.83879	8.82808	31
0.913978	2010.2	2.96489	8.35705	13.6802	51			0.941176	1445.74	2.13236	8.9929	12.1239	82
0.960784	692.05	1.02072	6.43286	9.88879	27			0.933333	387.022	0.570829	6.44581	8.79769	20
0.930556	632.345	0.932663	6.99288	12.843	47			0.947368	334.236	0.492973	5.88054	8.23944	20
0.905263	1388.91	2.04854	6.68995	17.4096	55			0.964912	323.099	0.476548	5.50975	13.6248	47
0.936709	840.46	1.23962	7.05978	14.9027	47			0.914894	326.753	0.481937	5.97943	9.54402	23
1	462.494	0.682144	6.4291	6.4291	55			0.981481	548.169	0.808509	7.61985	9.08381	43
0.982143	941.962	1.38932	7.94218	9.11805	31			0.975309	899.407	1.32656	9.76944	10.4823	35
0.956989	1727.16	2.54744	8.94683	13.0681	51			0.931034	1109.45	1.63635	7.46641	14.4847	51
0.965517	798.421	1.17761	8.2722	8.81601	39			0.930233	303.513	0.447659	6.80886	7.95274	31
0.925287	5084.51	7.49928	11.8634	17.827	63			0.980769	526.106	0.775968	7.55863	8.74636	35
0.931034	1306.52	1.92702	6.91039	10.2949	35			1	294.48	0.434336	5.35275	9.20359	27
0.929412	1713.09	2.52668	8.6371	12.166	51			0.906667	414.83	0.611844	7.31597	13.5367	27
0.958333	852.17	1.25689	8.46175	14.5877	51			0.883333	395.376	0.58315	5.72763	12.6731	39
0.967213	1399.88	2.06472	7.91712	9.80902	31			0.955056	670.209	0.988508	8.93384	13.1132	66
0.953846	1750.23	2.58146	8.68184	9.39036	31			1	1044.53	1.5406	8.25828	10.4575	55
0.977778	938.513	1.38424	6.62779	8.75253	43			0.951613	495.617	0.730999	6.31459	12.2273	39
0.978495	4054.86	5.98062	9.59312	12.3376	51			0.956835	3209	4.73303	11.7899	15.0112	70
0.903614	827.509	1.22052	8.44969	12.1404	51			0.941176	389.672	0.574738	5.86053	10.9218	27
0.853261	1126.71	1.66181	10.5963	22.1607	121			0.981132	1889.43	2.78677	7.90068	8.50394	43
0.962264	1311.91	1.93497	7.00711	9.39336	35			0.97561	1148.54	1.69401	9.45137	11.0253	59
0.984848	1262.69	1.86238	8.23831	10.241	39			0.865672	289.682	0.42726	6.22855	12.8426	55
0.977273	545.578	0.804688	7.22788	7.80449	51			0.966667	1791.34	2.64209	10.2374	11.0084	35
0.945205	1624.21	2.39559	8.93015	10.1526	23			0.918367	850.443	1.25434	8.54872	13.8791	82
0.946429	285.707	0.421397	6.2089	11.7746	31			1	331.238	0.488552	6.33473	7.24414	23
0.884058	3221.84	4.75198	9.58767	17.2781	90			0.931818	1620.22	2.3897	9.12416	12.6272	74
0.921569	423.972	0.625327	7.50454	8.65191	43			0.953125	588.696	0.868283	7.00058	11.5378	31
0.97561	342.08	0.504543	7.05159	7.4116	43			0.835821	323.968	0.47783	8.02226	10.5817	47
0.97	1575.88	2.32431	10.0349	12.6572	66			0.97619	526.481	0.776521	6.2721	8.75176	31
1	400.619	0.590884	7.20021	7.62637	16			0.938776	447.837	0.660526	6.82856	8.8721	31
0.788618	7191.33	10.6067	21.4358	26.4871	359			1	301.426	0.444581	5.35722	6.24427	23
0.90604	2107.76	3.10879	11.0118	18.3975	98			0.953488	668.437	0.985896	5.75614	9.39483	39
0.72973	904.204	1.33363	14.9814	23.1568	168			0.882682	1826.39	2.69378	12.2191	17.6524	90
0.925	378.662	0.558498	5.12546	9.97669	31			0.880597	1646.07	2.42783	11.5282	21.1866	121
0.985915	923.492	1.36208	7.71508	11.8081	63			0.847222	2444.68	3.60572	12.9899	13.3936	90
0.916667	283.176	0.417664	6.02951	9.77377	31			0.928571	1060.37	1.56397	8.38172	10.3089	51
0.875	2044.06	3.01483	9.3016	11.5333	47			0.973684	894.114	1.31875	8.87315	10.8015	51
1	450.294	0.66415	5.80648	7.80903	31			0.905109	1937	2.85693	11.3539	14.7477	82
0.948276	526.393	0.776391	7.72518	9.83869	59			0.986111	964.186	1.4221	7.28967	12.7351	51
0.972222	344.363	0.50791	5.70464	8.10107	35			0.957895	1822.2	2.6876	10.6675	11.115	51
0.841424	9507.88	14.0234	14.8662	23.9873	168			1	355.056	0.523682	7.32003	8.31621	39
1	291.803	0.430388	6.33413	6.78219	31			0.952381	2445.13	3.60639	10.6675	14.9686	74
0.897436	491.747	0.725291	7.34503	13.2538	43			0.938776	283.668	0.41839	6.10453	10.0751	43
0.934783	541.327	0.798418	6.39309	9.08725	31			0.972222	382.119	0.563597	6.08931	7.79764	31
0.936364	2223.46	3.27945	10.2944	13.6054	74			0.947368	911.792	1.34483	8.01328	14.8152	70
0.90625	773.116	1.14029	7.57369	10.3021	43			0.957143	1266.65	1.86822	8.41539	10.3045	35
1	312.913	0.461524	6.18593	7.35741	31			0.949495	600.334	0.885448	8.24142	15.1176	59
0.970588	666.159	0.982535	7.65017	11.2832	70			0.804878	17010.5	25.0893	21.0346	26.6977	254
0.632	1023.81	1.51004	15.2126	24.079	156			1	335.547	0.494907	5.47414	7.6156	20
0.969231	1273.15	1.8778	8.07666	10.205	55			0.954545	1336.58	1.97135	8.72609	12.697	51
0.956522	1418.92	2.0928	9.38285	12.4053	70			0.73703	10016.2	14.7731	17.0383	36.1059	223
0.686469	1009.33	1.48869	16.2956	25.3598	176			0.906433	5980.35	8.82058	11.9568	17.4225	94
0.927928	2287.19	3.37344	11.2399	12.0274	51			0.856502	5299.45	7.8163	10.6428	25.2344	125
0.927536	4880.94	7.19902	11.3941	14.9667	82			0.958904	855.161	1.2613	8.41463	11.0456	55
0.958333	1792.11	2.64324	9.11168	10.0921	23			0.95	1594.93	2.3524	8.76755	14.2606	55
0.931507	767.897	1.13259	8.12612	11.6674	51			0.976744	759.037	1.11952	6.33673	8.59679	23
0.953125	2831.17	4.17577	8.04518	10.0076	47			0.971098	5294.11	7.80842	13.3374	16.3995	86
0.934959	2379.08	3.50896	10.6226	14.4055	82			0.990909	7970.78	11.7563	14.9463	18.7146	176
0.981818	477.927	0.704906	7.73215	9.27642	43			0.814607	1162.48	1.71458	11.6069	20.747	109
0.95	298.657	0.440497	5.84923	8.57872	31			0.969466	1469.16	2.16691	12.1259	13.5346	74
0.977273	281.457	0.415129	6.35464	8.89605	20			0.870968	403.888	0.595705	6.58512	17.3166	51
0.926471	1141.86	1.68417	7.85733	11.0145	55			0.957143	1596.81	2.35518	7.5549	11.5674	47
0.944444	450.191	0.663999	7.12161	9.35958	23			0.740933	316.99	0.467536	8.18292	27.8571	109
0.964286	861.557	1.27073	7.45701	9.41896	27			0.983425	1146.19	1.69055	11.9001	20.7138	129
0.975	2441.25	3.60066	9.2038	11.056	55			0.945312	2371.2	3.49734	11.6344	13.5826	94
0.861702	515.73	0.760664	8.24127	14.132	35			0.953488	447.81	0.660487	5.85284	9.17238	31
0.951613	529.797	0.781412	7.20146	10.648	27			0.982456	368.657	0.543742	8.09172	9.07013	20
0.953846	359.714	0.530551	6.38372	13.1111	43			1	453.348	0.668655	5.8946	8.06115	23
0.96875	372.709	0.549719	6.17212	6.52868	27			0.9375	303.64	0.447846	6.39054	9.91692	47
0.914894	453.377	0.668698	6.16406	9.29921	31			0.956522	317.677	0.46855	5.7892	10.1046	27
0.938462	679.593	1.00235	8.08277	10.3013	39			1	596.97	0.880487	6.37026	7.51295	31
0.968254	482.077	0.711027	7.76237	10.3006	39			0.91358	481.251	0.709809	7.17631	14.1394	66
1	563.08	0.830502	6.47105	7.48939	27			1	406.712	0.59987	6.33938	8.04664	31
0.962963	768.03	1.13279	7.48932	9.02969	39			0.977778	325.104	0.479505	6.62966	8.61406	23
1	303.294	0.447336	5.17978	8.31817	23			0.960784	426.888	0.629628	6.57819	9.82668	35
0.841584	1179.65	1.73989	8.33318	15.2605	74			0.942308	2138.59	3.15426	9.29986	14.2057	47
0.929825	3923.14	5.78634	11.0132	12.7293	78			1	379.339	0.559498	4.80602	7.66901	31
0.974359	343.481	0.50661	6.42998	7.82447	27			0.9375	880.639	1.29888	10.1249	11.5957	51
0.955556	408.171	0.602022	6.33132	8.88446	27			0.910714	424.901	0.626698	7.14305	9.59272	35
0.948718	382.767	0.564552	5.83674	8.4665	27			1	307.651	0.453763	6.08826	8.43887	31
0.923077	784.685	1.15735	8.0993	9.91616	27			1	280.904	0.414313	5.48332	5.52727	16
0.952381	3726.42	5.49619	8.10685	16.3485	70			0.895522	2206.31	3.25414	10.8769	15.0618	90
0.97619	492.756	0.726779	6.34028	8.48878	27			0.947368	1493.19	2.20234	9.52607	14.9386	51
0.901639	10793.4	15.9194	14.3148	20.7408	98			0.939394	315.089	0.464733	5.84286	7.10228	23
0.97561	363.934	0.536776	6.13504	8.48339	20			0.945946	562.912	0.830254	6.50102	7.16307	35
0.982759	1606.44	2.36938	8.29595	9.01753	43			0.919355	405.164	0.597587	7.14187	10.9739	39
0.949153	648.519	0.956518	7.56083	9.85225	47			0.930233	875.319	1.29103	9.68191	11.0137	51
0.880952	492.047	0.725733	7.40655	14.2242	35			1	446.187	0.658093	6.01067	7.83756	35
0.874126	1712.17	2.52533	11.2737	15.5803	78			0.890756	13305.2	19.6241	17.7603	31.8177	266
0.952381	663.005	0.977884	7.35732	10.9111	23			0.947368	1788	2.63718	7.59604	9.25754	27
0.975	509.732	0.751817	6.33643	8.13994	31			0.917293	822.354	1.21291	10.6288	15.6277	82
0.983051	1311.18	1.9339	8.02952	9.33284	47			0.913043	529.181	0.780503	7.18089	11.7945	51
0.90625	577.982	0.85248	6.57996	12.034	39			0.94	321.877	0.474745	6.04379	10.4029	47
0.957895	3125.15	4.60936	9.98199	11.8295	63			0.907407	285.392	0.420932	6.23058	11.1735	55
0.946429	388.893	0.573589	7.38481	9.73959	47			0.825688	855.99	1.26252	8.14977	16.4562	94
1	1603.75	2.36541	10.2239	11.8388	43			0.95	1815.56	2.67782	8.64963	14.2582	51
0.942857	377.975	0.557485	5.15147	8.4234	20			0.965116	1558.42	2.29856	9.45178	11.415	51
0.90625	939.155	1.38518	9.96319	16.2448	78			0.72	559.599	0.825368	7.78759	16.97	90
0.974359	1612.38	2.37815	8.67484	11.4679	43			0.817647	740.585	1.09231	8.07418	24.9902	102
0.856322	4978.69	7.3432	12.3796	17.6837	121			0.980769	414.513	0.611376	7.17284	9.23485	27
0.849711	30146.3	44.4635	20.969	28.4413	238			0.822785	331.705	0.489241	8.63496	11.0473	63
0.9	425.897	0.628167	5.8439	15.2888	43			0.928571	488.859	0.721031	8.16619	8.47678	43
0.890411	585.617	0.863743	7.94082	11.7851	55			0.962963	392.869	0.579453	5.46745	6.27324	23
1	301.164	0.444195	5.36301	6.77531	16			0.97561	299.396	0.441587	7.03546	7.39182	23
0.977273	402.781	0.594072	6.78831	8.62407	31			0.887097	334.448	0.493287	5.99765	12.9138	39
0.948276	651.308	0.960631	7.47206	9.63149	63			0.928571	284.797	0.420055	5.85656	9.17987	31
0.973684	405.521	0.598114	6.58131	7.37844	23			0.889706	5867.18	8.65366	14.1915	23.1078	145
1	339.441	0.50065	7.60853	8.34136	31			0.964286	441.139	0.650647	7.98412	8.90901	55
0.985915	1683.44	2.48295	7.94686	12.0116	47			0.925926	509.358	0.751265	7.94063	8.49264	43
1	726.373	1.07135	6.54544	8.59303	39			0.956522	351.549	0.518508	6.83114	12.9492	59
0.956989	2511.92	3.7049	10.6817	10.8386	35			0.909091	386.097	0.569464	7.83679	8.78017	43
0.905405	755.707	1.11461	8.61769	10.7533	51			0.923077	362.597	0.534804	7.77908	10.5013	59
0.901515	4339.89	6.40102	10.389	15.59	102			0.9	384.579	0.567226	6.9698	10.7194	55
0.976744	358.307	0.528476	6.67655	8.2327	27			0.922078	467.14	0.688997	6.70697	14.1589	55
0.952381	318.084	0.469151	5.9374	8.94505	23			0.956522	393.802	0.580829	6.87986	8.34456	43
0.933333	440.386	0.649537	7.075	7.88314	27			0.918367	297.51	0.438805	6.48926	9.30489	51
1	680.176	1.00321	6.75585	9.47751	23			0.962963	334.65	0.493584	6.98	9.99642	51
0.966102	665.959	0.982241	8.18372	9.05664	55			0.946429	386.505	0.570067	6.61728	10.7415	35
0.982759	806.619	1.1897	7.29116	10.1219	31			1	372.723	0.549739	5.60303	7.74312	23
0.97619	632.656	0.933121	6.7878	7.97945	23			0.605263	810.579	1.19554	15.4765	27.6245	160
0.908046	6759.05	9.96911	16.0675	20.6767	105			0.896825	698.231	1.02984	9.25668	16.521	74
0.933333	673.252	0.992996	7.75435	9.89439	51			0.945946	2471.99	3.646	9.63102	15.7946	63
0.96875	692.39	1.02122	8.26511	9.78791	43			1	516.579	0.761916	6.18808	9.02997	31
0.981481	606.237	0.894155	6.83341	10.0585	27			0.888889	424.599	0.626252	7.46568	12.3914	43
0.955224	938.125	1.38367	7.88155	10.6227	35			0.782051	2847.98	4.20055	12.2524	22.8376	145
0.934718	20168.4	29.7469	18.3611	22.6727	152			0.891304	1171.45	1.7278	9.27082	18.5057	86
0.943396	300.157	0.442709	6.16493	10.9176	23			0.872727	499.439	0.736635	6.81995	9.87924	35
0.969697	813.26	1.1995	8.55599	9.70104	55			0.982143	3975.98	5.86428	7.6418	9.41459	43
0.933333	431.103	0.635845	5.91334	9.33374	31			0.961783	3679.54	5.42706	12.8032	15.4788	70
0.904348	1877.37	2.76898	10.6542	13.1433	86			0.921569	322.089	0.475057	6.41531	9.69841	27
0.974359	424.128	0.625557	6.08844	8.1809	31			1	644.913	0.9512	6.50631	8.28789	20
0.978723	515.196	0.759877	7.08127	8.52798	23			0.854545	3141.42	4.63337	12.2128	16.3133	105
0.982456	914.359	1.34861	7.52224	9.64264	51			0.835443	998.222	1.4723	11.6292	16.7932	74
0.926829	294.358	0.434157	5.96208	8.51631	23			0.817204	2182.47	3.21898	13.1256	18.4644	121
0.875862	2930.49	4.32225	11.2998	15.7005	74			0.942029	588.01	0.867272	7.21456	11.8531	43
0.977778	477.859	0.704807	6.62966	8.61406	31			0.705314	1076.76	1.58814	10.9695	25.6819	109
0.953488	352.655	0.520141	6.43941	8.34796	23			0.809917	630.462	0.929885	9.95354	16.1534	74
1	343.649	0.506857	6.58385	6.99239	23			0.526923	646.6	0.953687	16.794	22.8738	133
1	3058.75	4.51143	8.76154	10.0031	35			1	335.438	0.494746	5.56595	7.05708	27
0.95	396.894	0.58539	6.20414	8.10378	31			0.935484	282.016	0.415953	6.0362	6.38222	27
0.966292	2513.35	3.70701	9.61393	11.7786	55			0.862595	3461.34	5.10523	8.71609	17.7328	94
0.943662	1160.5	1.71165	7.92865	10.9557	47			1	376.185	0.554844	6.73309	8.29275	43
0.986667	1407.51	2.07597	8.71605	10.9794	39			1	1423.35	2.09933	9.24565	12.7091	63
0.981481	813.792	1.20028	8.0016	8.63077	31			0.916667	1018.11	1.50164	9.19041	9.60406	47
0.975	296.814	0.437778	6.43123	7.96154	23			0.935484	387.962	0.572216	6.93983	11.1297	51
1	314.628	0.464053	5.47059	7.50015	23			0.913793	465.669	0.686828	7.48264	9.74621	35
1	408.067	0.601869	6.93434	8.27541	27			0.95098	1258.31	1.85591	10.091	12.7392	63
0.964286	306.906	0.452663	5.25728	6.7699	23			0.872727	2434.7	3.591	13.3441	15.7569	105
0.980392	624.648	0.92131	6.93504	9.41619	35			0.982759	588.442	0.867909	8.43016	8.82826	31
0.94	622.293	0.917836	7.46173	8.34356	23			0.966102	294.983	0.435078	7.16135	10.5882	31
0.961538	384.311	0.56683	5.72794	11.5863	31			0.887097	279.387	0.412075	5.94191	12.9043	31
1	1459.52	2.15269	8.96991	9.80526	55			0.947368	1217.34	1.79549	11.0897	12.9044	43
0.986842	2856.85	4.21365	9.29289	10.4257	43			0.699422	1867.98	2.75513	12.7887	33.2246	188
0.960784	1227.17	1.80999	6.85593	9.3777	43			0.706485	3058.93	4.5117	20.8028	33.4707	316
0.941176	954.434	1.40772	7.87473	10.7483	43			0.775148	738.098	1.08864	8.50986	24.5753	86
1	362.953	0.53533	6.26224	7.05915	27			0.771605	1031.74	1.52173	12.7509	16.7527	90
0.90625	452.493	0.667394	8.71665	9.74927	35			0.811659	818.685	1.2075	9.89793	27.0965	98
0.956989	3346.95	4.9365	8.69549	13.4623	51			0.813433	661.278	0.975336	8.51042	18.4542	86
0.925	2376.08	3.50454	10.2933	14.3702	82			0.888889	458.085	0.675642	7.13724	14.4387	59
0.98	793.149	1.16984	7.33533	8.73574	23			0.976744	385.625	0.568769	5.95152	9.52709	35
0.942857	330.568	0.487564	6.32853	6.85205	20			1	427.29	0.630222	6.52385	7.68173	31
0.916667	376.071	0.554677	7.30026	8.14391	23			0.653543	1522.39	2.24541	11.6036	39.2343	180
0.925373	911.537	1.34445	7.74573	11.0363	31			0.919355	383.977	0.566338	7.66612	10.0847	39
0.953488	3618.32	5.33676	10.0968	10.7704	43			0.932886	2058.26	3.03579	10.2648	17.566	66
0.957447	2279.39	3.36193	9.5725	12.2365	47			0.980769	774.62	1.14251	7.35054	9.11026	59
0.918919	305.349	0.450368	5.0575	9.00337	27			0.890625	792.949	1.16954	7.45619	10.4305	31
0.973684	368.447	0.543432	5.91537	8.22631	23			0.818584	11661.7	17.2001	19.9344	26.2858	219
0.977273	285.715	0.421409	7.38008	7.98375	27			0.94186	700.387	1.03302	9.69258	11.1928	47
1	330.319	0.487196	5.24096	7.19677	31			0.883871	1002.82	1.47908	10.2221	17.9892	78
0.944444	1668.37	2.46073	9.39882	12.4173	63			0.963636	764.449	1.12751	7.24733	9.54977	35
0.938776	277.409	0.409157	6.36634	9.55158	27			0.970588	479.45	0.707153	7.39195	11.7605	43
0.97561	440.583	0.649827	6.34029	8.29562	35			0.9375	3501.97	5.16514	8.03273	9.92773	39
1	585.247	0.863196	7.2172	9.67567	31			0.982759	550.512	0.811964	7.72308	9.839	27
0.971429	430.853	0.635477	6.16458	7.38465	31			0.885246	446.172	0.658071	7.04933	10.8137	47
0.971831	3553.82	5.24162	8.16576	10.9066	47			0.779487	1548.68	2.28418	11.1745	21.4984	129
0.951852	19676.9	29.0219	15.0733	22.3589	105			1	320.228	0.472312	7.15075	7.77793	39
0.969697	341.781	0.504101	5.73894	7.47997	31			0.948718	660.579	0.974305	10.7751	18.0224	82
0.942857	340.874	0.502764	5.50556	7.91734	35			0.762931	794.503	1.17183	8.53009	33.3314	113
0.975	412.802	0.608852	6.85429	7.43667	31			0.925926	2159.39	3.18494	9.2573	21.3307	98
0.931818	412.769	0.608803	6.39604	8.42654	31			0.971429	292.489	0.4314	5.50336	8.12739	23
0.945455	5448.63	8.03633	9.82484	14.1001	59			0.9375	675.392	0.996154	6.3468	15.666	51
0.895349	2529.11	3.73024	9.41197	11.5847	35			0.955556	305.926	0.451218	6.38053	9.22173	27
0.84375	667.426	0.984403	6.7838	11.9385	31			0.974359	328.198	0.484068	6.17488	8.23714	31
1	443.181	0.653659	5.66237	7.94545	20			0.829268	297.914	0.439401	5.18079	9.46049	31
0.960526	1211.85	1.78739	8.89831	10.9433	55			0.918605	534.395	0.788193	7.92066	13.4644	55
0.921053	373.914	0.551496	6.03181	7.7669	20			0.946903	2755.49	4.06415	11.5764	12.0179	86
1	404.891	0.597185	6.37554	8.65913	23			0.97619	321.678	0.474451	6.44079	8.29083	23
0.971429	366.109	0.539984	6.33148	7.0405	20			0.979167	492.135	0.725863	7.50672	8.29263	35
0.969697	1367.61	2.01712	8.83354	9.5814	39			0.971429	964.522	1.4226	10.6442	12.4093	35
0.954545	342.385	0.504993	5.98112	9.68199	23			0.967742	447.372	0.65984	5.53489	7.18613	31
0.96875	1073.14	1.58281	7.45248	11.1302	20			0.955882	756.615	1.11595	8.13237	10.5049	47
0.983051	592.266	0.873548	7.50347	10.0961	39			0.949367	1378.85	2.0337	9.22481	10.5716	39
0.902062	5189.89	7.6547	11.5211	20.0481	94			0.824074	483.623	0.713308	8.75477	15.527	63
1	488.671	0.720754	6.06001	8.96767	23			0.953488	318.767	0.470158	6.64068	8.26972	39
0.963636	485.839	0.716577	6.45289	10.8058	35			0.977778	577.75	0.852138	7.03867	8.12911	35
0.971429	287.822	0.424516	5.56968	8.01415	20			0.877551	398.133	0.587217	6.18279	9.76282	55
0.936508	581.675	0.857928	7.46499	10.7522	35
0.972678	7435.81	10.9673	12.1097	19.1782	74
0.952381	848.558	1.25156	7.98845	10.0261	31
0.865497	3265.77	4.81676	10.4039	19.6275	90
0.916201	7471.51	11.0199	10.9916	19.9805	74
0.972973	284.182	0.419148	6.18187	8.21212	31
0.958904	1462.02	2.15637	8.08381	11.2438	47
0.949275	6181.34	9.11702	11.8564	14.3543	55
0.959184	591.293	0.872114	7.56409	8.24121	27
0.95098	1133.96	1.67251	10.4081	12.4219	43
0.928571	519.72	0.766549	6.68435	12.8549	35
0.92	394.458	0.581797	6.39287	9.52234	35
0.933333	2307.52	3.40341	10.2042	10.7333	55
0.95	454.021	0.669648	6.27443	7.99284	35
0.95122	368.205	0.543075	6.28974	8.03199	20
0.962963	958.145	1.41319	6.91957	9.93793	39
1	613.657	0.905099	6.89437	8.14749	31
0.979592	454.185	0.66989	6.52913	9.82073	35
0.91133	12879.9	18.9968	19.1927	26.6541	191

## Sheet: Histo 
	wt	90 me				DBD	90				CTD	90				DBDCTD	90
Bin	Frequency	Frequency			Bin	Frequency	Frequency			Bin	Frequency	Frequency			Bin	Frequency	Frequency
0.2	0	0	0	0	0.2	0	0	0	0	0.2	0	0	0	0	0.2	0	0	0	0
0.25	0	0	0	0	0.25	0	0	0	0	0.25	0	0	0	0	0.25	0	0	0	0
0.3	0	0	0	0	0.3	0	0	0	0	0.3	0	0	0	0	0.3	0	0	0	0
0.35	0	0	0	0	0.35	0	0	0	0	0.35	0	0	0	0	0.35	0	0	0	0
0.4	0	0	0	0	0.4	0	0	0	0	0.4	0	0	0	0	0.4	0	0	0	0
0.45	0	0	0	0	0.45	0	0	0	0	0.45	0	0	0	0	0.45	0	0	0	0
0.5	1	2	0.0107527	0.0176991	0.5	0	0	0	0	0.5	0	0	0	0	0.5	0	0	0	0
0.55	4	15	0.0430108	0.132743	0.55	0	0	0	0	0.55	0	0	0	0	0.55	1	0	0.00591716	0
0.6	10	47	0.107527	0.415929	0.6	1	0	0.00769231	0	0.6	2	1	0.018018	0.0204082	0.6	0	0	0	0
0.65	34	90	0.365591	0.79646	0.65	2	2	0.0153846	0.0121212	0.65	2	2	0.018018	0.0408163	0.65	1	1	0.00591716	0.00531915
0.7	42	113	0.451613	1	0.7	4	1	0.0307692	0.00606061	0.7	6	0	0.0540541	0	0.7	6	4	0.035503	0.0212766
0.75	49	109	0.526882	0.964602	0.75	15	8	0.115385	0.0484848	0.75	1	5	0.00900901	0.102041	0.75	11	6	0.0650888	0.0319149
0.8	40	77	0.430108	0.681416	0.8	11	14	0.0846154	0.0848485	0.8	10	8	0.0900901	0.163265	0.8	9	4	0.0532544	0.0212766
0.85	39	35	0.419355	0.309735	0.85	17	18	0.130769	0.109091	0.85	13	7	0.117117	0.142857	0.85	23	21	0.136095	0.111702
0.9	52	17	0.55914	0.150442	0.9	38	48	0.292308	0.290909	0.9	36	27	0.324324	0.55102	0.9	39	34	0.230769	0.180851
0.95	93	9	1	0.079646	0.95	126	103	0.969231	0.624242	0.95	82	31	0.738739	0.632653	0.95	110	130	0.650888	0.691489
1	70	0	0.752688	0	1	130	165	1	1	1	111	49	1	1	1	169	188	1	1
1.05	0	0	0	0	1.05	0	0	0	0	1.05	0	0	0	0	1.05	0	0	0	0
1.1	0	0	0	0	1.1	0	0	0	0	1.1	0	0	0	0	1.1	0	0	0	0
More	0	0	0	0	More	0	0	0	0	More	0	0	0	0	More	0	0	0	0
