# Supplementary material for: Role of BRCA2 DNA-binding and C-terminal domain in its mobility and conformation in DNA repair
Source: eLife. 2021 Jul 13;10:e67926. doi: 10.7554/eLife.67926 (PMC8324294; doi:10.7554/eLife.67926)
Supplement: Supplementary file 1. [file elife-67926-supp1.xlsx]

## Sheet: Sheet1
	gRNA sequences used for generating the BRCA2-Halo knock-in cell lines						Primers used for genotyping the cell lines
		gRNA 1	gRNA 2				Name	Alternative name	sequence
	BRCA2-Halo	gRNA i27_2					F1	MP_BRCA2_GT3_R	AACACCTGGCACATAGGTCA
	BRCA2-Halo dDBD	gRNA i15	gRNA i27_2				R1	MP_BRCA2_GT4_F	CAGGTGCACAGCAGAGAAGA
	BRCA2-Halo dCTD	gRNA e27	gRNA i27_2				F2	MP_DBD_FW	GCAGGCTGCAGTAGGAGACA
	BRCA2-Halo dDBDdCTD	gRNA i15	gRNA i27_2				R2	MP_BR2_GT6_R	CAGAGCACTTGCCATCAAGA
							F3	MP_BR2_GT7_F	ATCACATTTTTCTATTGTTTCTTTTG
		Sequence (+PAM)	Target site				R3	MP_BR2_GT7_R	TTCTTCTTTTCCAGCCTTGC
	gRNA i27_2	gctgttgagtcttagcctcc-cgg	across stop-codon				F4	MP_BR2_GT8_F	GGTCAGCAAAGTTATCAAAGTCC
	gRNA i15	tgaggcttcccttaggattg-cgg	intron 15				R4	MP_BR2_GT8_R	CTGTGCAGCTGGAGAGACAA
	gRNA e27	ttatcacactgcacactgaa-agg	exon 27				F5	MP_BRCA2_DBD_FIX_FW	GCTGGCCTGGAACTTACTGA
							R5	MP_SCRSEQ_HALO_N_R	CACATAATGGGGGTCGAATG
							F6	BRCA2-CG-SCRF	TGAAGAACTTGCCTTGCTCA
							control F	MP_N_BR2_GT1_F	CAGGCTTGTGCAGTGTCTGT
							control R	MP_N_BR2_GT1_R	TTTTCTGCCTCAGCTTCCAT
