# Supplementary material for: Role of BRCA2 DNA-binding and C-terminal domain in its mobility and conformation in DNA repair
Source: eLife. 2021 Jul 13;10:e67926. doi: 10.7554/eLife.67926 (PMC8324294; doi:10.7554/eLife.67926)
Supplement: Supplementary file 2. [file elife-67926-supp2.xlsx]

## Sheet: Sheet1
Summary of average solidity of BRCA2 variants in the absence and presence of ssDNA (90-mer) oligomer.
BRCA2 variant	37 °C	+ ssDNA
Full-length	0.82	0.69
ΔDBD	0.92	0.93
ΔCTD	0.9	0.92
ΔDBDΔCTD	0.92	0.93
