# Supplementary material for: Role of BRCA2 DNA-binding and C-terminal domain in its mobility and conformation in DNA repair
Source: eLife. 2021 Jul 13;10:e67926. doi: 10.7554/eLife.67926 (PMC8324294; doi:10.7554/eLife.67926)
Supplement: Supplementary file 3. [file elife-67926-supp3.xlsx]

## Sheet: Sheet1
Percent rod-like assemblies in BRCA2-RAD51 interaction in various constructs.
Complex	Percent rod-like assemblies
Fl-BRCA2-RAD51	33
BRCA2 ΔDBD-RAD51	7
BRCA2 ΔCTD-RAD51	40
BRCA2 ΔDBDΔCTD-RAD51	8
